# Supplementary material for: Evolutionary conservation of the grape sex-determining region in angiosperms and emergence of dioecy in Vitaceae
Source: Nat Commun. 2025 Jul 1;16:6047. doi: 10.1038/s41467-025-61387-9 (PMC12215612; doi:10.1038/s41467-025-61387-9)
Supplement: Supplementary file 4 — Supplementary Data 1 [file 41467_2025_61387_MOESM4_ESM.xlsx]

## Sheet: Sheet1
Supplementary Data 1: Information about the plant genomes used for the collinearity analyses.
	CLADE							ORDER	FAMILY	SPECIES	ACCESSION	ASSEMBLY LEVEL	GENOME ID	GENOME FILE	ANNOTATION FILE	PROTEIN FILE	FILE SOURCE	REFERENCE
Viridiplantea (Green plants)	Land plants	Vascular plants	Seed plants	Angiosperms	Eudicots	Superrosids	Rosids	Brassicales	Brassicaceae	Arabidopsis thaliana	Arabidopsis thaliana Columbia	Chromosomes	Arabidopsis_thaliana_Columbia_v11	GCF_000001735.4_TAIR10.1_genomic.fna.gz	Araport11_GFF3_genes_transposons.current.gff.gz	Araport11_pep_20220914.gz	https://www.arabidopsis.org/download/index-auto.jsp?dir=%2Fdownload_files%2FGenes%2FAraport11_genome_release	-
									Caricaceae	Carica papaya cv. Sunset (Papaya)	Carica papaya cv. Sunset	Chromosomes	Carica_papaya_Sunset	GWHBFSD00000000.genome.fasta	GWHBFSD00000000.gff.gz	GWHBFSD00000000.Protein.faa	https://ngdc.cncb.ac.cn/search/?dbId=gwh&q=GWHBFSD00000000	Yue, J., VanBuren, R., Liu, J., Fang, J., Zhang, X., Liao, Z., Wai, C. M., Xu, X., Chen, S., Zhang, S., Ma, X., Ma, Y., Yu, H., Lin, J., Zhou, P., Huang, Y., Deng, B., Deng, F., Zhao, X., Yan, H., … Ming, R. (2022). SunUp and Sunset genomes revealed impact of particle bombardment mediated transformation and domestication history in papaya. Nature genetics, 54(5), 715–724. https://doi.org/10.1038/…
										Carica papaya cv. Sunup (Papaya)	Carica papaya cv. Sunup	Chromosomes	Carica_papaya_SunUp	GWHBFSC00000000.genome.fasta	GWHBFSC00000000.gff.gz	GWHBFSC00000000.Protein.faa.gz	https://ngdc.cncb.ac.cn/search/?dbId=gwh&q=GWHBFSC00000000	Yue, J., VanBuren, R., Liu, J., Fang, J., Zhang, X., Liao, Z., Wai, C. M., Xu, X., Chen, S., Zhang, S., Ma, X., Ma, Y., Yu, H., Lin, J., Zhou, P., Huang, Y., Deng, B., Deng, F., Zhao, X., Yan, H., … Ming, R. (2022). SunUp and Sunset genomes revealed impact of particle bombardment mediated transformation and domestication history in papaya. Nature genetics, 54(5), 715–724. https://doi.org/10.1038/…
								Fabales	Fabaceae	Cajanus cajan (Pigeon pea)	Cajanus cajan cv. Asha	Chromosomes	Cajanus_cajan_Asha_v1.1	GCF_000340665.2_C.cajan_V1.1_genomic.fna	GCF_000340665.2_C.cajan_V1.1_genomic.gff	GCF_000340665.2_C.cajan_V1.1_protein.faa	https://www.ncbi.nlm.nih.gov/data-hub/genome/GCF_000340665.2/	Varshney, R., Chen, W., Li, Y. et al. Draft genome sequence of pigeonpea (Cajanus cajan), an orphan legume crop of resource-poor farmers. Nat Biotechnol 30, 83–89 (2012). https://doi.org/10.1038/nbt.2022
										Glycine max (Soybean)	Glycine max Wm82	Chromosomes	Glycine_max_Wm82.a4.v1	Gmax_508_v4.0.fa	Gmax_508_Wm82.a4.v1.gene_exons.gff3	Gmax_508_Wm82.a4.v1.protein.fa	https://phytozome-next.jgi.doe.gov/info/Gmax_Wm82_a4_v1	Valliyodan, B., Cannon, S. B., Bayer, P. E., Shu, S., Brown, A. V., Ren, L., Jenkins, J., Chung, C. Y., Chan, T. F., Daum, C. G., Plott, C., Hastie, A., Baruch, K., Barry, K. W., Huang, W., Patil, G., Varshney, R. K., Hu, H., Batley, J., Yuan, Y., … Nguyen, H. T. (2019). Construction and comparison of three reference-quality genome assemblies for soybean. The Plant journal : for cell and molecula…
										Prosopis alba (White carob tree)	Prosopis alba B1F8T4	Scaffolds	Prosopis_alba_v1	GCF_004799145.1_ASM479914v1_genomic.fna	GCF_004799145.1_ASM479914v1_genomic.gff	GCF_004799145.1_ASM479914v1_protein.faa	https://www.ncbi.nlm.nih.gov/data-hub/genome/GCF_004799145.1/	Kong, W., Liu, M., Felker, P., Ewens, M., Bessega, C., Pometti, C., Wang, J., Xu, P., Teng, J., Wang, J., Wang, X., Jiao, Y., Alabady, M. S., Thibaud-Nissen, F., Masterson, P., Q, X., & Paterson, A. H. (2023). Genome and evolution of Prosopis alba Griseb., a drought and salinity tolerant tree legume crop for arid climates. Plant People Planet, 2023, 1-15. https://doi.org/10.1002/ppp3.10404
								Fagales	Fagaceae	Quercus lobata (Valley oak)	Quercus lobata SW786	Chromosomes	Quercus_lobata_v3.0	Qlobata.v3.0.RptMsk4.0.6.on-RptMdl1.0.8.softmasked.fasta.gz	Qlobata.v3.0.PCG.gtf.gz	Qlobata.v3.0.PCG.prot.fasta.gz	https://valleyoak.ucla.edu/genomic-resources/	Sork, V. L., Cokus, S. J., Fitz-Gibbon, S. T., Zimin, A. V., Puiu, D., Garcia, J. A., Gugger, P. F., Henriquez, C. L., Zhen, Y., Lohmueller, K. E., Pellegrini, M., & Salzberg, S. L. (2022). High-quality genome and methylomes illustrate features underlying evolutionary success of oaks. Nature communications, 13(1), 2047. https://doi.org/10.1038/s41467-022-29584-y
										Quercus suber (Cork oak)	Quercus suber HL8	Scaffolds + Contigs	Quercus_suber_HL8_v1.0	GCA_002906115.4_CorkOak1.0_genomic.fna	GCA_002906115.4_CorkOak1.0_genomic.gff	GCA_002906115.4_CorkOak1.0_protein.faa	https://www.ncbi.nlm.nih.gov/data-hub/genome/GCA_002906115.4/	Ramos, A. M., Usié, A., Barbosa, P., Barros, P. M., Capote, T., Chaves, I., Simões, F., Abreu, I., Carrasquinho, I., Faro, C., Guimarães, J. B., Mendonça, D., Nóbrega, F., Rodrigues, L., Saibo, N. J. M., Varela, M. C., Egas, C., Matos, J., Miguel, C. M., Oliveira, M. M., … Gonçalves, S. (2018). The draft genome sequence of cork oak. Scientific data, 5, 180069. https://doi.org/10.1038/sdata.2018.69
									Juglandaceae	Juglans regia (Walnut)	Juglans regia cv. Chandler	Chromosomes	Juglans_regia_Chandler_v2.0	GCF_001411555.2_Walnut_2.0_genomic.fna	GCF_001411555.2_Walnut_2.0_genomic.gff	GCF_001411555.2_Walnut_2.0_protein.faa	https://www.ncbi.nlm.nih.gov/data-hub/genome/GCF_001411555.2/	Marrano, A., Britton, M., Zaini, P. A., Zimin, A. V., Workman, R. E., Puiu, D., Bianco, L., Pierro, E. A. D., Allen, B. J., Chakraborty, S., Troggio, M., Leslie, C. A., Timp, W., Dandekar, A., Salzberg, S. L., & Neale, D. B. (2020). High-quality chromosome-scale assembly of the walnut (Juglans regia L.) reference genome. GigaScience, 9(5), giaa050. https://doi.org/10.1093/gigascience/giaa050
								Malpighiales	Euphorbiaceae	Mercurialis annua (Annual mercury) - Female	Mercurialis annua	Chromosomes	Mercurialis_annua_v1.1	GCF_937616625.1_ddMerAnnu1.1_genomic.fna	GCF_937616625.1_ddMerAnnu1.1_genomic.gff	GCF_937616625.1_ddMerAnnu1.1_protein.faa	https://www.ncbi.nlm.nih.gov/data-hub/genome/GCF_937616625.1/	Veltsos, P., Ridout, K. E., Toups, M. A., González-Martínez, S. C., Muyle, A., Emery, O., Rastas, P., Hudzieczek, V., Hobza, R., Vyskot, B., Marais, G. A. B., Filatov, D. A., & Pannell, J. R. (2019). Early Sex-Chromosome Evolution in the Diploid Dioecious Plant Mercurialis annua. Genetics, 212(3), 815–835. https://doi.org/10.1534/genetics.119.302045
										Ricinus communis (Castor bean)	Ricinus communis Rco39	Chromosomes	Ricinus_communis_Rco39	Wild_castor_genome.fa.gz	Wild_castor_gene.gff3.gz	Wild_castor_protein.fa.gz	http://oilplants.iflora.cn/Download/castor_download.html	Xu, W., Wu, D., Yang, T., Sun, C., Wang, Z., Han, B., Wu, S., Yu, A., Chapman, M. A., Muraguri, S., Tan, Q., Wang, W., Bao, Z., Liu, A., & Li, D. Z. (2021). Genomic insights into the origin, domestication and genetic basis of agronomic traits of castor bean. Genome biology, 22(1), 113. https://doi.org/10.1186/s13059-021-02333-y
									Salicaceae	Populus deltoides (Eastern cottonwood)	Populus deltoides cv. I-69	Chromosomes	Populus_deltoides_I69_v2	GCA_015852605.2_ASM1585260v2_genomic.fna	GCA_015852605.2_ASM1585260v2_genomic.gff	GCA_015852605.2_ASM1585260v2_protein.faa	https://www.ncbi.nlm.nih.gov/data-hub/genome/GCA_015852605.2/	Bai, S., Wu, H., Zhang, J., Pan, Z., Zhao, W., Li, Z., & Tong, C. (2021). Genome Assembly of Salicaceae Populus deltoides (Eastern Cottonwood) I-69 Based on Nanopore Sequencing and Hi-C Technologies. The Journal of heredity, 112(3), 303–310. https://doi.org/10.1093/jhered/esab010
										Populus trichocarpa (Black cottonwood) - Female	Populus trichocarpa Nisqually 1	Chromosomes	Populus_trichocarpa_Nisqually1_v4.0	Ptrichocarpa_533_v4.0.fa	Ptrichocarpa_533_v4.1.gene_exons.gff3	Ptrichocarpa_533_v4.1.protein.fa	https://phytozome-next.jgi.doe.gov/info/Ptrichocarpa_v4_1	Tuskan, G. A., Difazio, S., Jansson, S., Bohlmann, J., Grigoriev, I., Hellsten, U., Putnam, N., Ralph, S., Rombauts, S., Salamov, A., Schein, J., Sterck, L., Aerts, A., Bhalerao, R. R., Bhalerao, R. P., Blaudez, D., Boerjan, W., Brun, A., Brunner, A., Busov, V., … Rokhsar, D. (2006). The genome of black cottonwood, Populus trichocarpa (Torr. & Gray). Science (New York, N.Y.), 313(5793), 1596–1604…
										Salix purpurea (Willow) - Female	Salix purpurea 94006	Chromosomes with W and Z	Salix_purpurea_94006	Spurpurea_519_v5.0.fa	Spurpurea_519_v5.1.gene_exons.gff3	Spurpurea_519_v5.1.protein.fa	https://phytozome-next.jgi.doe.gov/info/Spurpurea_v5_1	Zhou, R., Macaya-Sanz, D., Carlson, C. H., Schmutz, J., Jenkins, J. W., Kudrna, D., Sharma, A., Sandor, L., Shu, S., Barry, K., Tuskan, G. A., Ma, T., Liu, J., Olson, M., Smart, L. B., & DiFazio, S. P. (2020). A willow sex chromosome reveals convergent evolution of complex palindromic repeats. Genome biology, 21(1), 38. https://doi.org/10.1186/s13059-020-1952-4
										Salix purpurea (Willow) - Male	Salix purpurea Fish Creek	Scaffolds	Salix_purpurea_Fish_Creek.v3.1	SpurpureaFishCreek_518_v3.0.fa	SpurpureaFishCreek_518_v3.1.gene_exons.gff3	SpurpureaFishCreek_518_v3.1.protein.fa	https://phytozome-next.jgi.doe.gov/info/SpurpureaFishCreek_v3_1	-
								Malvales	Malvaceae	Herrania umbratica (Wild cacao tree)	Herrania umbratica cv. Fairchild	Scaffolds	Herrania_umbratica	GCF_002168275.1_ASM216827v2_genomic.fna	GCF_002168275.1_ASM216827v2_genomic.gff	GCF_002168275.1_ASM216827v2_protein.faa	https://www.ncbi.nlm.nih.gov/data-hub/genome/GCF_002168275.1/	-
										Theobroma cacao (Cacao tree)	Theobroma cacao Criollo B97–61/B2	Chromosomes	Theobroma_cacao_criollo_v2.0	Theobroma_cacao_criollo_chr.v2.0.fna	Theobroma_cacaoV2_annot_annoted_clean.gff3	Theobroma_cacaoV2_annot_protein.faa	https://cocoa-genome-hub.southgreen.fr/download	Argout, X., Martin, G., Droc, G., Fouet, O., Labadie, K., Rivals, E., Aury, J. M., & Lanaud, C. (2017). The cacao Criollo genome v2.0: an improved version of the genome for genetic and functional genomic studies. BMC genomics, 18(1), 730. https://doi.org/10.1186/s12864-017-4120-9
								Rosales	Cannabaceae	Cannabis sativa (Hemp) - Female	Cannabis sativa cv. CBDRx	Chromosomes	Cannabis_sativa_CBDRx	GCF_900626175.2_cs10_genomic.fna	GCF_900626175.2_cs10_genomic.gff	GCF_900626175.2_cs10_protein.faa	https://www.ncbi.nlm.nih.gov/data-hub/genome/GCF_900626175.2/	Grassa, C. J., Weiblen, G. D., Wenger, J. P., Dabney, C., Poplawski, S. G., Timothy Motley, S., Michael, T. P., & Schwartz, C. J. (2021). A new Cannabis genome assembly associates elevated cannabidiol (CBD) with hemp introgressed into marijuana. The New phytologist, 230(4), 1665–1679. https://doi.org/10.1111/nph.17243
									Moraceae	Morus notabilis (Mulberry)	Morus notabilis ASM41409	Scaffolds	Morus_notabilis_ASM41409_v2.0	GCF_000414095.1_ASM41409v2_genomic.fna	GCF_000414095.1_ASM41409v2_genomic.gff	-	https://www.ncbi.nlm.nih.gov/datasets/genome/GCF_000414095.1/	He, N., Zhang, C., Qi, X., Zhao, S., Tao, Y., Yang, G., Lee, T. H., Wang, X., Cai, Q., Li, D., Lu, M., Liao, S., Luo, G., He, R., Tan, X., Xu, Y., Li, T., Zhao, A., Jia, L., Fu, Q., … Xiang, Z. (2013). Draft genome sequence of the mulberry tree Morus notabilis. Nature communications, 4, 2445. https://doi.org/10.1038/ncomms3445
									Rhamnaceae	Ziziphus jujuba var. spinosa (Wild jujube)	Ziziphus jujuba var. spinosa AT0	Chromosomes	Ziziphus_jujuba_spinosa_AT0_v1.0	GCF_020796205.1_ASM2079620v1_genomic.fna	GCF_020796205.1_ASM2079620v1_genomic.gff	GCF_020796205.1_ASM2079620v1_protein.faa	https://www.ncbi.nlm.nih.gov/data-hub/genome/GCF_020796205.1/	Shen, L. Y., Luo, H., Wang, X. L., Wang, X. M., Qiu, X. J., Liu, H., Zhou, S. S., Jia, K. H., Nie, S., Bao, Y. T., Zhang, R. G., Yun, Q. Z., Chai, Y. H., Lu, J. Y., Li, Y., Zhao, S. W., Mao, J. F., Jia, S. G., & Mao, Y. M. (2021). Chromosome-Scale Genome Assembly for Chinese Sour Jujube and Insights Into Its Genome Evolution and Domestication Signature. Frontiers in plant science, 12, 773090. htt…
									Rosaceae	Fragaria x ananassa Camarosa (Strawberry)	Fragaria x ananassa Camarosa	Chromosomes	Fragaria_ananassa_Camarosa_v6-28-17	F_ana_Camarosa_6-28-17.fasta.gz	Fxa_v1.2_makerStandard_MakerGenes_woTposases.gff.gz	Fxa_v1.2_makerStandard_proteins_woTposases.fasta	https://www.rosaceae.org/species/fragaria_x_ananassa/genome_v1.0.a1	Edger, P. P., Poorten, T. J., VanBuren, R., Hardigan, M. A., Colle, M., McKain, M. R., Smith, R. D., Teresi, S. J., Nelson, A. D. L., Wai, C. M., Alger, E. I., Bird, K. A., Yocca, A. E., Pumplin, N., Ou, S., Ben-Zvi, G., Brodt, A., Baruch, K., Swale, T., Shiue, L., … Knapp, S. J. (2019). Origin and evolution of the octoploid strawberry genome. Nature genetics, 51(3), 541–547. https://doi.org/10.1…
										Fragaria chiloensis (Wild strawberry) - Female	Fragaria chiloensis	Chromosomes	Fragaria_chiloensis	ragtag.scaffolds.curated.reorientated.fasta.gz	Fchil_GP33_withoutW_v0.1.gff_polished.gz	-	https://zenodo.org/record/6547728#.YztOxS-B0_U	Cauret, C. M. S., Mortimer, S. M. E., Roberti, M. C., Ashman, T. L., & Liston, A. (2022). Chromosome-scale assembly with a phased sex-determining region resolves features of early Z and W chromosome differentiation in a wild octoploid strawberry. G3 (Bethesda, Md.), 12(8), jkac139. https://doi.org/10.1093/g3journal/jkac139
										Fragaria vesca ssp. vesca (Wild strawberry)	Fragaria vesca ssp. vesca	Chromosomes	Fragaria_vesca_v4.0.a1	Fragaria_vesca_v4.0.a1.fasta.gz	Fragaria_vesca_v4.0.a1.transcripts.gff3.gz	Fragaria_vesca_v4.0.a1_makerStandard_proteins.fasta.gz	https://www.rosaceae.org/species/fragaria_vesca/genome_v4.0.a1	Edger, P. P., VanBuren, R., Colle, M., Poorten, T. J., Wai, C. M., Niederhuth, C. E., Alger, E. I., Ou, S., Acharya, C. B., Wang, J., Callow, P., McKain, M. R., Shi, J., Collier, C., Xiong, Z., Mower, J. P., Slovin, J. P., Hytönen, T., Jiang, N., Childs, K. L., … Knapp, S. J. (2018). Single-molecule sequencing and optical mapping yields an improved genome of woodland strawberry (Fragaria vesca) w…
										Prunus persica (Peach)	Prunus persica cv. Lovell PLOV2-2N	Chromosomes	Prunus_persica_v2.0.a1	Prunus_persica_v2.0.a1_scaffolds.fasta.gz	Prunus_persica_v2.0.a1.gene.gff3.gz	Prunus_persica_v2.0.a1.allTrs.pep.fa.gz	https://www.rosaceae.org/species/prunus_persica/genome_v2.0.a1	Verde, I., Jenkins, J., Dondini, L. et al. The Peach v2.0 release: high-resolution linkage mapping and deep resequencing improve chromosome-scale assembly and contiguity. BMC Genomics 18, 225 (2017). https://doi.org/10.1186/s12864-017-3606-9
										Rosa chinensis (China rose)	Rosa chinensis HapOB	Chromosomes	Rosa_chinensis_HapOB_v1.0	OBDH_1.0_formated.fasta.gz	OBDH_1.0_gene_models.gff3.gz	OBDH_1.0_sequences_prot.fasta.gz	https://www.rosaceae.org/species/rosa/chinensis/genome_v1.0	Hibrand Saint-Oyant, L., Ruttink, T., Hamama, L., Kirov, I., Lakhwani, D., Zhou, N. N., Bourke, P. M., Daccord, N., Leus, L., Schulz, D., Van de Geest, H., Hesselink, T., Van Laere, K., Debray, K., Balzergue, S., Thouroude, T., Chastellier, A., Jeauffre, J., Voisine, L., Gaillard, S., … Foucher, F. (2018). A high-quality genome sequence of Rosa chinensis to elucidate ornamental traits. Nature pla…
								Sapindales	Anacardiaceae	Pistacia vera (Pistacchio) - Female	Pistacia vera cv. Batoury	Scaffolds	Pistacia_vera_Batoury_v2	GCF_008641045.1_PisVer_v2_genomic.fna	GCF_008641045.1_PisVer_v2_genomic.gff	GCF_008641045.1_PisVer_v2_protein.faa	https://www.ncbi.nlm.nih.gov/data-hub/genome/GCF_008641045.1/	Zeng, L., Tu, X. L., Dai, H., Han, F. M., Lu, B. S., Wang, M. S., Nanaei, H. A., Tajabadipour, A., Mansouri, M., Li, X. L., Ji, L. L., Irwin, D. M., Zhou, H., Liu, M., Zheng, H. K., Esmailizadeh, A., & Wu, D. D. (2019). Whole genomes and transcriptomes reveal adaptation and domestication of pistachio. Genome biology, 20(1), 79. https://doi.org/10.1186/s13059-019-1686-3
						Superasterids		Caryophyllales	Amaranthaceae	Spinacia oleracea (Spinach) - Female	Spinacia oleracea Viroflay	Chromosomes	Spinacia_oleracea_Viroflay	GWHBHEW00000000.genome.fasta	GWHBHEW00000000.gff	GWHBHEW00000000.Protein.faa	https://ngdc.cncb.ac.cn/search/?dbId=gwh&q=GWHBHEW00000000	Ma, X., Yu, L., Fatima, M., Wadlington, W. H., Hulse-Kemp, A. M., Zhang, X., Zhang, S., Xu, X., Wang, J., Huang, H., Lin, J., Deng, B., Liao, Z., Yang, Z., Ma, Y., Tang, H., Van Deynze, A., & Ming, R. (2022). The spinach YY genome reveals sex chromosome evolution, domestication, and introgression history of the species. Genome biology, 23(1), 75. https://doi.org/10.1186/s13059-022-02633-x
										Spinacia oleracea (Spinach) - Male	Spinacia oleracea Cornell NO.9	Chromosomes	Spinacia_oleracea_Cornell9	GWHBGBP00000000.genome.fasta	GWHBGBP00000000.gff	GWHBGBP00000000.Protein.faa	https://ngdc.cncb.ac.cn/search/?dbId=gwh&q=GWHBGBP00000000	Ma, X., Yu, L., Fatima, M., Wadlington, W. H., Hulse-Kemp, A. M., Zhang, X., Zhang, S., Xu, X., Wang, J., Huang, H., Lin, J., Deng, B., Liao, Z., Yang, Z., Ma, Y., Tang, H., Van Deynze, A., & Ming, R. (2022). The spinach YY genome reveals sex chromosome evolution, domestication, and introgression history of the species. Genome biology, 23(1), 75. https://doi.org/10.1186/s13059-022-02633-x
							Asterids	Apiales	Apiaceae	Daucus carota ssp. sativus (Carrot)	Daucus carota ssp. sativus	Chromosomes	Daucus_carota_Sativus_v2.0	Dcarota_388_v2.0.fa	Dcarota_388_v2.0.gene_exons.gff3	Dcarota_388_v2.0.protein.fa	https://phytozome-next.jgi.doe.gov/info/Dcarota_v2_0	Iorizzo, M., Ellison, S., Senalik, D., Zeng, P., Satapoomin, P., Huang, J., Bowman, M., Iovene, M., Sanseverino, W., Cavagnaro, P., Yildiz, M., Macko-Podgórni, A., Moranska, E., Grzebelus, E., Grzebelus, D., Ashrafi, H., Zheng, Z., Cheng, S., Spooner, D., Van Deynze, A., … Simon, P. (2016). A high-quality carrot genome assembly provides new insights into carotenoid accumulation and asterid genome…
								Asterales	Asteraceae	Lactuca sativa (Lettuce)	Lactuca sativa cv. Salinas	Chromosomes	Lactuca_sativa_Salinas_v8	GCF_002870075.3_Lsat_Salinas_v8_genomic.fna	GCF_002870075.3_Lsat_Salinas_v8_genomic.gff	GCF_002870075.3_Lsat_Salinas_v8_protein.faa	https://www.ncbi.nlm.nih.gov/data-hub/genome/GCF_002870075.3/	Reyes-Chin-Wo, S., Wang, Z., Yang, X., Kozik, A., Arikit, S., Song, C., Xia, L., Froenicke, L., Lavelle, D. O., Truco, M. J., Xia, R., Zhu, S., Xu, C., Xu, H., Xu, X., Cox, K., Korf, I., Meyers, B. C., & Michelmore, R. W. (2017). Genome assembly with in vitro proximity ligation data and whole-genome triplication in lettuce. Nature communications, 8, 14953. https://doi.org/10.1038/ncomms14953
								Ericales	Actinidiaceae	Actinidia chinensis (Kiwi) - Male	Actinidia chinensis var. deliciosa cv. Russell	Chromosomes	Actinidia_chinensis_deliciosa.v2a	Russell_V2a.chromosomes.and.unassiged.and.haplotigs.fsa	RU01.20211011162336.primary.gff3	-	https://figshare.com/s/c6ffcc5300533022cc5a?file=31670459	Tahir, J., Crowhurst, R., Deroles, S., Hilario, E., Deng, C., Schaffer, R., Le Lievre, L., Brendolise, C., Chagné, D., Gardiner, S. E., Knaebel, M., Catanach, A., McCallum, J., Datson, P., Thomson, S., Brownfield, L. R., Nardozza, S., & Pilkington, S. M. (2022). First Chromosome-Scale Assembly and Deep Floral-Bud Transcriptome of a Male Kiwifruit. Frontiers in genetics, 13, 852161. https://doi.or…
									Ebenaceae	Diospyros lotus (Persimmon) - Male	Diospyros lotus cv. Kunsenshi-male	Chromosomes	Diospyros_lotus_Kunsenshi_male_haploid_v1.0	DLO_r1.0.pseudomolecule.fasta	DLO_r1.1.pseudomolecule.gff	-	https://drive.google.com/drive/folders/1at4LgvkDJ7E3itCrCBS0EWvdlvXbriDt	Akagi, T., Henry, I. M., Tao, R., & Comai, L. (2014). Plant genetics. A Y-chromosome-encoded small RNA acts as a sex determinant in persimmons. Science (New York, N.Y.), 346(6209), 646–650. https://doi.org/10.1126/science.1257225
								Solanales	Solanaceae	Solanum lycopersicum (Tomato)	Solanum lycopersicum Heinz 1706	Chromosomes	Solanum_lycopersicum_Heinz1706_v4.0	S_lycopersicum_chromosomes.4.00.fa.gz	ITAG4.0_gene_models.gff	ITAG4.0_proteins.fasta	https://solgenomics.net/ftp/tomato_genome/Heinz1706/	Tomato Genome Sequencing Consortium. 2012. The tomato genome sequence provides insights into fleshy fruit evolution. Nature volume 485, pages 635–641
						Ranunculales		Ranunculales	Papaveraceae	Papaver somniferum (Opium poppy)	Papaver somniferum cv. HN1	Chromosomes	Papaver_somniferum_cv_HN1_v1.0	GCF_003573695.1_ASM357369v1_genomic.fna	GCF_003573695.1_ASM357369v1_genomic.gff	GCF_003573695.1_ASM357369v1_protein.faa	https://www.ncbi.nlm.nih.gov/data-hub/genome/GCF_003573695.1/	Guo, L., Winzer, T., Yang, X., Li, Y., Ning, Z., He, Z., Teodor, R., Lu, Y., Bowser, T. A., Graham, I. A., & Ye, K. (2018). The opium poppy genome and morphinan production. Science (New York, N.Y.), 362(6412), 343–347. https://doi.org/10.1126/science.aat4096
					Ceratophyllales			Ceratophyllales	Ceratophyllaceae	Ceratophyllum demersum (Rigid hornwort)	Ceratophyllum demersum	Chromosomes	Ceratophyllum_demersum_v1	-	Ceratophyllum_demersum.Chr.gff3.gz	Ceratophyllum_demersum.Chr.gff3.pep.gz	https://github.com/yongzhiyang2012/Chloranthus-sessilifolius-genome/tree/main	Yang, Y., Sun, P., Lv, L. et al. Prickly waterlily and rigid hornwort genomes shed light on early angiosperm evolution. Nat. Plants 6, 215–222 (2020).
					Monocots			Arecales	Arecaceae	Phoenix dactylifera (Date palm) - Male	Phoenix dactylifera cv. Barhee BC4	Chromosomes	Phoenix_dactylifera_Barhee_BC4_18-1-26	Pdac_Barhee_chr_unan_cp_180126.fasta	Pdac_Barhee_chr_unan_180126_maker_HC.gff3	Pdac_Barhee_chr_unan_180126.all_.maker_.proteins_HC.fasta	https://datepalmgenomehub.abudhabi.nyu.edu/?q=node/12	Hazzouri, K. M., Gros-Balthazard, M., Flowers, J. M., Copetti, D., Lemansour, A., Lebrun, M., Masmoudi, K., Ferrand, S., Dhar, M. I., Fresquez, Z. A., Rosas, U., Zhang, J., Talag, J., Lee, S., Kudrna, D., Powell, R. F., Leitch, I. J., Krueger, R. R., Wing, R. A., Amiri, K. M. A., … Purugganan, M. D. (2019). Genome-wide association mapping of date palm fruit traits. Nature communications, 10(1), 4…
								Asparagales	Asparagaceae	Asparagus officinalis (Asparagus) - Male	Asparagus officinalis Aspof	Chromosomes	Asparagus_officinalis_male_Aspof.v1	GCF_001876935.1_Aspof.V1_genomic.fna.gz	GCF_001876935.1_Aspof.V1_genomic.gff.gz	-	https://www.ncbi.nlm.nih.gov/assembly/GCF_001876935.1/	Harkess, A., Zhou, J., Xu, C., Bowers, J. E., Van der Hulst, R., Ayyampalayam, S., Mercati, F., Riccardi, P., McKain, M. R., Kakrana, A., Tang, H., Ray, J., Groenendijk, J., Arikit, S., Mathioni, S. M., Nakano, M., Shan, H., Telgmann-Rauber, A., Kanno, A., Yue, Z., … Chen, G. (2017). The asparagus genome sheds light on the origin and evolution of a young Y chromosome. Nature communications, 8(1),…
								Poales	Poaceae	Oryza sativa (Rice)	Oryza sativa japonica cv. Nipponbare	Chromosomes	Oryza_sativa_Japonica_Nipponbare_v1.0	IRGSP-1.0_chr_unanchored.fasta	rice_transcripts.gff	IRGSP-1.0_protein_2022-09-01.fasta.gz	https://rapdb.dna.affrc.go.jp/download/irgsp1.html	Kawahara, Y., de la Bastide, M., Hamilton, J. P., Kanamori, H., McCombie, W. R., Ouyang, S., Schwartz, D. C., Tanaka, T., Wu, J., Zhou, S., Childs, K. L., Davidson, R. M., Lin, H., Quesada-Ocampo, L., Vaillancourt, B., Sakai, H., Lee, S. S., Kim, J., Numa, H., Itoh, T., … Matsumoto, T. (2013). Improvement of the Oryza sativa Nipponbare reference genome using next generation sequence and optical m…
										Zea mays (Corn)	Zea mays cv. B73	Chromosomes	Zea_mays_B73_v5.0	GCF_902167145.1_Zm-B73-REFERENCE-NAM-5.0_genomic.fna	GCF_902167145.1_Zm-B73-REFERENCE-NAM-5.0_genomic.gff	GCF_902167145.1_Zm-B73-REFERENCE-NAM-5.0_protein.faa	https://www.ncbi.nlm.nih.gov/data-hub/genome/GCF_902167145.1/	Jiao, Y., Peluso, P., Shi, J., Liang, T., Stitzer, M. C., Wang, B., Campbell, M. S., Stein, J. C., Wei, X., Chin, C. S., Guill, K., Regulski, M., Kumari, S., Olson, A., Gent, J., Schneider, K. L., Wolfgruber, T. K., May, M. R., Springer, N. M., Antoniou, E., … Ware, D. (2017). Improved maize reference genome with single-molecule technologies. Nature, 546(7659), 524–527. https://doi.org/10.1038/na…
					Magnoliids			Piperales	Aristolochiaceae	Aristolochia fimbriata (White-veined Dutchman's pipe)	Aristolochia fimbriata	Chromosomes + scaffolds	Aristolochia_fimbriata_v1	GWHBEBS00000000.genome.fasta.gz	GWHBEBS00000000.gff.gz	GWHBEBS00000000.Protein.faa.gz	https://download.cncb.ac.cn/gwh/Plants/Aristolochia_fimbriata_Aristolochia_fimbriata_v1.0_GWHBEBS00000000/	Qin, L., Hu, Y., Wang, J. et al. Insights into angiosperm evolution, floral development and chemical biosynthesis from the Aristolochia fimbriata genome. Nat. Plants 7, 1239–1253 (2021)
					Chloranthales			Chloranthales	Chloranthaceae	Chloranthus sessilifolius	Chloranthus sessilifolius	Chromosomes	Chloranthus_sessilifolius_v1	GWHBFRY00000000.genome.fasta.gz	Chloranthus_sessilifolius_genome_chromosomes.gff.gz	Chloranthus_sessilifolius_genome_chromosomes_pep.fa.gz	https://download.cncb.ac.cn/gwh/Plants/Chloranthus_sessilifolius_Chloranthus_Sessilifolius__V1_GWHBFRY00000000	Ma, J., Sun, P., Wang, D. et al. The Chloranthus sessilifolius genome provides insight into early diversification of angiosperms. Nat Commun 12, 6929 (2021)
					ANA Grade			Amborellales	Amborellaceae	Amborella trichopoda	Amborella trichopoda cv. Santa Cruz 75	Chromosomes + scaffolds	Amborella_trichopodavar_SantaCruz_v2.1	Atrichopodavar_SantaCruz_75HAP1_727_v2.0.fa.gz Atrichopodavar_SantaCruz_75HAP2_728_v2.0.fa.gz	Atrichopodavar_SantaCruz_75HAP1_727_v2.1.gene_exons.gff3.gz Atrichopodavar_SantaCruz_75HAP2_728_v2.1.gene_exons.gff3.gz	-	https://phytozome-next.jgi.doe.gov/	Carey, S.B., Aközbek, L., Lovell, J.T. et al. ZW sex chromosome structure in Amborella trichopoda. Nat. Plants 10, 1944–1954 (2024).
								Nymphaeales	Nymphaeaceae	Nymphaea colorata (Water lily)	Nymphaea colorata Peter	Chromosomes	Nymphaea_colorata_v1.2	Ncolorata_566_v1.0.fa	Ncolorata_566_v1.2.gene_exons.gff3	Ncolorata_566_v1.2.protein.fa	https://phytozome-next.jgi.doe.gov/info/Ncolorata_v1_2	Zhang, L., Chen, F., Zhang, X., Li, Z., Zhao, Y., Lohaus, R., Chang, X., Dong, W., Ho, S. Y. W., Liu, X., Song, A., Chen, J., Guo, W., Wang, Z., Zhuang, Y., Wang, H., Chen, X., Hu, J., Liu, Y., Qin, Y., … Tang, H. (2020). The water lily genome and the early evolution of flowering plants. Nature, 577(7788), 79–84. https://doi.org/10.1038/s41586-019-1852-5
				Gymnosperms				Pinales	Taxaceae	Taxus chinensis (Chinese Yew) - Female	Taxus chinensis var. mairei	Chromosomes	Taxus_chinensis_mairei_v2021	GCA_019776745.2_Ta-2021_genomic.fna.gz	GCA_019776745.2_Ta-2021_genomic.gff	GCA_019776745.2_Ta-2021_protein.faa	https://www.ncbi.nlm.nih.gov/data-hub/genome/GCA_019776745.2/	Xiong, X., Gou, J., Liao, Q., Li, Y., Zhou, Q., Bi, G., Li, C., Du, R., Wang, X., Sun, T., Guo, L., Liang, H., Lu, P., Wu, Y., Zhang, Z., Ro, D. K., Shang, Y., Huang, S., & Yan, J. (2021). The Taxus genome provides insights into paclitaxel biosynthesis. Nature plants, 7(8), 1026–1036. https://doi.org/10.1038/s41477-021-00963-5
			Tracheophytes					Selaginellales	Selaginellaceae	Selaginella moellendorffii (Spike moss)	Selaginella moellendorffii	Scaffolds	Selaginella_moellendorffii_v1.0	Smoellendorffii_91_v1.fa	Smoellendorffii_91_v1.0.gene_exons.gff3	Smoellendorffii_91_v1.0.protein.fa	https://phytozome-next.jgi.doe.gov/info/Smoellendorffii_v1_0	Banks, J. A., Nishiyama, T., Hasebe, M., Bowman, J. L., Gribskov, M., dePamphilis, C., Albert, V. A., Aono, N., Aoyama, T., Ambrose, B. A., Ashton, N. W., Axtell, M. J., Barker, E., Barker, M. S., Bennetzen, J. L., Bonawitz, N. D., Chapple, C., Cheng, C., Correa, L. G., Dacre, M., … Grigoriev, I. V. (2011). The Selaginella genome identifies genetic changes associated with the evolution of vascula…
		Embryophytes						Anthocerotales	Anthocerotaceae	Anthoceros agrestis (Field hornwort)	Anthoceros agrestis cv. Oxford	Chromosomes + contigs	Anthoceros_agrestis_Oxford_v1	Anthoceros_agrestis_Oxford_genome.fasta	Anthoceros_agrestis_Oxford_gene_annotations.gff	Anthoceros_agrestis_Oxford_PROT_primary_transcripts.fasta	https://hornwortbase.org/ftp/	Schafran, P., Hauser, D.A., Nelson, J.M. et al. Pan-phylum genomes of hornworts reveal conserved autosomes but dynamic accessory and sex chromosomes. Nat. Plants (2025)
										Anthoceros fusiformis	Anthoceros fusiformis	Chromosomes + contigs	Anthoceros_fusiformis_v1	Anthoceros_fusiformis_genome.fasta	Anthoceros_fusiformis_gene_annotations.gff	Anthoceros_fusiformis_PROT_primary_transcripts.fasta	https://hornwortbase.org/ftp/	Schafran, P., Hauser, D.A., Nelson, J.M. et al. Pan-phylum genomes of hornworts reveal conserved autosomes but dynamic accessory and sex chromosomes. Nat. Plants (2025)
										Anthoceros punctatus (Dotted hornwort)	Anthoceros punctatus	Chromosomes + contigs	Anthoceros_punctatus_v1	Anthoceros_punctatus_genome.fasta	Anthoceros_punctatus_gene_annotations.gff	Anthoceros_punctatus_PROT_primary_transcripts.fasta	https://hornwortbase.org/ftp/	Schafran, P., Hauser, D.A., Nelson, J.M. et al. Pan-phylum genomes of hornworts reveal conserved autosomes but dynamic accessory and sex chromosomes. Nat. Plants (2025)
								Dendrocerotales	Dendrocerotaceae	Megaceros flagellaris	Megaceros flagellaris	Chromosomes + contigs	Megaceros_flagellaris_v1	Megaceros_flagellaris_genome.fasta	Megaceros_flagellaris_gene_annotations.gff	Megaceros_flagellaris_PROT_primary_transcripts.fasta	https://hornwortbase.org/ftp/	Schafran, P., Hauser, D.A., Nelson, J.M. et al. Pan-phylum genomes of hornworts reveal conserved autosomes but dynamic accessory and sex chromosomes. Nat. Plants (2025)
										Phaeomegaceros chiloensis	Phaeomegaceros chiloensis	Chromosomes + contigs	Phaeomegaceros_chiloensis_v1	Phaeomegaceros_chiloensis_genome.fasta	Phaeomegaceros_chiloensis_gene_annotations.gff	Phaeomegaceros_chiloensis_PROT_primary_transcripts.fasta	https://hornwortbase.org/ftp/	Schafran, P., Hauser, D.A., Nelson, J.M. et al. Pan-phylum genomes of hornworts reveal conserved autosomes but dynamic accessory and sex chromosomes. Nat. Plants (2025)
								Funariales	Funariaceae	Physcomitrium patens (Spreading earthmoss)	Physcomitrium patens	Chromosomes	Physcomitrium_patens_v3.3	Ppatens_318_v3.fa	Ppatens_318_v3.3.gene_exons.gff3	Ppatens_318_v3.3.protein.fa	https://phytozome-next.jgi.doe.gov/info/Ppatens_v3_3	Rensing, S. A., Lang, D., Zimmer, A. D., Terry, A., Salamov, A., Shapiro, H., Nishiyama, T., Perroud, P. F., Lindquist, E. A., Kamisugi, Y., Tanahashi, T., Sakakibara, K., Fujita, T., Oishi, K., Shin-I, T., Kuroki, Y., Toyoda, A., Suzuki, Y., Hashimoto, S., Yamaguchi, K., … Boore, J. L. (2008). The Physcomitrella genome reveals evolutionary insights into the conquest of land by plants. Science (N…
								Leiosporocerotales	Leiosporocerotaceae	Leiosporoceros dussii	Leiosporoceros dussii	Chromosomes + contigs	Leiosporoceros_dussii_v1	Leiosporoceros_dussii_genome.fasta	Leiosporoceros_dussii_gene_annotations.gff	Leiosporoceros_dussii_PROT_primary_transcripts.fasta	https://hornwortbase.org/ftp/	Schafran, P., Hauser, D.A., Nelson, J.M. et al. Pan-phylum genomes of hornworts reveal conserved autosomes but dynamic accessory and sex chromosomes. Nat. Plants (2025)
								Notothyladales	Notothyladaceae	Notothylas orbicularis (Round hornwort)	Notothylas orbicularis	Chromosomes + contigs	Notothylas_orbicularis_v1	Notothylas_orbicularis_genome.fasta	Notothylas_orbicularis_gene_annotations.gff	Notothylas_orbicularis_PROT_primary_transcripts.fasta	https://hornwortbase.org/ftp/	Schafran, P., Hauser, D.A., Nelson, J.M. et al. Pan-phylum genomes of hornworts reveal conserved autosomes but dynamic accessory and sex chromosomes. Nat. Plants (2025)
										Paraphymatoceros pearsonii (Pearson's phaeoceros)	Paraphymatoceros pearsonii	Chromosomes + contigs	Paraphymatoceros_pearsonii_v1	Paraphymatoceros_pearsonii_genome.fasta	Paraphymatoceros_pearsonii_gene_annotations.gff	Paraphymatoceros_pearsonii_PROT_primary_transcripts.fasta	https://hornwortbase.org/ftp/	Schafran, P., Hauser, D.A., Nelson, J.M. et al. Pan-phylum genomes of hornworts reveal conserved autosomes but dynamic accessory and sex chromosomes. Nat. Plants (2025)
								Phymatocerotales	Phymatocerotaceae	Phaeoceros carolinianus (Carolina phaeoceros)	Phaeoceros carolinianus	Chromosomes + contigs	Phaeoceros_carolinianus_v1	Phaeoceros_carolinianus_genome.fasta	Phaeoceros_carolinianus_gene_annotations.gff	Phaeoceros_carolinianus_PROT_primary_transcripts.fasta	https://hornwortbase.org/ftp/	Schafran, P., Hauser, D.A., Nelson, J.M. et al. Pan-phylum genomes of hornworts reveal conserved autosomes but dynamic accessory and sex chromosomes. Nat. Plants (2025)
								Phymatocerotales	Phymatocerotaceae	Phymatoceros phymatodes	Phymatoceros phymatodes	Chromosomes + contigs	Phymatoceros_phymatodes_v1	Phymatoceros_phymatodes_genome.fasta	Phymatoceros_phymatodes_gene_annotations.gff	Phymatoceros_phymatodes_PROT_primary_transcripts.fasta	https://hornwortbase.org/ftp/	Schafran, P., Hauser, D.A., Nelson, J.M. et al. Pan-phylum genomes of hornworts reveal conserved autosomes but dynamic accessory and sex chromosomes. Nat. Plants (2025)
