# Supplementary material for: Evolutionary conservation of the grape sex-determining region in angiosperms and emergence of dioecy in Vitaceae
Source: Nat Commun. 2025 Jul 1;16:6047. doi: 10.1038/s41467-025-61387-9 (PMC12215612; doi:10.1038/s41467-025-61387-9)
Supplement: Supplementary file 5 — Supplementary Data 2 [file 41467_2025_61387_MOESM5_ESM.xlsx]

## Sheet: Sheet1
Supplementary Table 2: Annotation of the manually refined gene models (gff3).
###Daucus_carota_Sativus_v2.0; genome=Dcarota_388_v2.0.fa
DCARv2_Chr2	manual	gene	1795814	1799324	.	-	.	ID=Daucus_carota_Sativus_v2.0_KASIII;Description=KASIII pseudogene
DCARv2_Chr2	manual	transcript	1795814	1799324	.	-	.	ID=Daucus_carota_Sativus_v2.0_KASIII.1;Parent=Daucus_carota_Sativus_v2.0_KASIII
DCARv2_Chr2	manual	exon	1799251	1799324	.	-	.	ID=Daucus_carota_Sativus_v2.0_KASIII.1:exon:1;Parent=Daucus_carota_Sativus_v2.0_KASIII.1
DCARv2_Chr2	manual	exon	1797649	1797797	.	-	.	ID=Daucus_carota_Sativus_v2.0_KASIII.1:exon:2;Parent=Daucus_carota_Sativus_v2.0_KASIII.1
DCARv2_Chr2	manual	exon	1797394	1797530	.	-	.	ID=Daucus_carota_Sativus_v2.0_KASIII.1:exon:3;Parent=Daucus_carota_Sativus_v2.0_KASIII.1
DCARv2_Chr2	manual	exon	1797003	1797108	.	-	.	ID=Daucus_carota_Sativus_v2.0_KASIII.1:exon:4;Parent=Daucus_carota_Sativus_v2.0_KASIII.1
DCARv2_Chr2	manual	exon	1796779	1796897	.	-	.	ID=Daucus_carota_Sativus_v2.0_KASIII.1:exon:5;Parent=Daucus_carota_Sativus_v2.0_KASIII.1
DCARv2_Chr2	manual	exon	1796459	1796523	.	-	.	ID=Daucus_carota_Sativus_v2.0_KASIII.1:exon:6;Parent=Daucus_carota_Sativus_v2.0_KASIII.1
DCARv2_Chr2	manual	exon	1796151	1796373	.	-	.	ID=Daucus_carota_Sativus_v2.0_KASIII.1:exon:7;Parent=Daucus_carota_Sativus_v2.0_KASIII.1
DCARv2_Chr2	manual	exon	1795814	1796035	.	-	.	ID=Daucus_carota_Sativus_v2.0_KASIII.1:exon:8;Parent=Daucus_carota_Sativus_v2.0_KASIII.1
###Fragaria_ananassa_Camarosa_v6-28-17.hap1; genome=F_ana_Camarosa_6-28-17.fasta
Fvb5-1	manual	gene	40460	42599	.	-	.	ID=Fragaria_ananassa_Camarosa_v6-28-17.hap1_TPP;Description=TPP pseudogene
Fvb5-1	manual	transcript	40460	42599	.	-	.	ID=Fragaria_ananassa_Camarosa_v6-28-17.hap1_TPP.1;Parent=Fragaria_ananassa_Camarosa_v6-28-17.hap1_TPP
Fvb5-1	manual	exon	40460	40516	.	-	.	ID=Fragaria_ananassa_Camarosa_v6-28-17.hap1_TPP.1:exon:10;Fragaria_ananassa_Camarosa_v6-28-17.hap1_TPP.1
Fvb5-1	manual	exon	40624	40716	.	-	.	ID=Fragaria_ananassa_Camarosa_v6-28-17.hap1_TPP.1:exon:2;Fragaria_ananassa_Camarosa_v6-28-17.hap1_TPP.1
Fvb5-1	manual	exon	40825	40895	.	-	.	ID=Fragaria_ananassa_Camarosa_v6-28-17.hap1_TPP.1:exon:3;Fragaria_ananassa_Camarosa_v6-28-17.hap1_TPP.1
Fvb5-1	manual	exon	41000	41069	.	-	.	ID=Fragaria_ananassa_Camarosa_v6-28-17.hap1_TPP.1:exon:4;Fragaria_ananassa_Camarosa_v6-28-17.hap1_TPP.1
Fvb5-1	manual	exon	41179	41256	.	-	.	ID=Fragaria_ananassa_Camarosa_v6-28-17.hap1_TPP.1:exon:5;Fragaria_ananassa_Camarosa_v6-28-17.hap1_TPP.1
Fvb5-1	manual	exon	41354	41455	.	-	.	ID=Fragaria_ananassa_Camarosa_v6-28-17.hap1_TPP.1:exon:6;Fragaria_ananassa_Camarosa_v6-28-17.hap1_TPP.1
Fvb5-1	manual	exon	41550	41606	.	-	.	ID=Fragaria_ananassa_Camarosa_v6-28-17.hap1_TPP.1:exon:7;Fragaria_ananassa_Camarosa_v6-28-17.hap1_TPP.1
Fvb5-1	manual	exon	41701	41998	.	-	.	ID=Fragaria_ananassa_Camarosa_v6-28-17.hap1_TPP.1:exon:8;Fragaria_ananassa_Camarosa_v6-28-17.hap1_TPP.1
Fvb5-1	manual	exon	42078	42218	.	-	.	ID=Fragaria_ananassa_Camarosa_v6-28-17.hap1_TPP.1:exon:9;Fragaria_ananassa_Camarosa_v6-28-17.hap1_TPP.1
Fvb5-1	manual	exon	42306	42599	.	-	.	ID=Fragaria_ananassa_Camarosa_v6-28-17.hap1_TPP.1:exon:10;Fragaria_ananassa_Camarosa_v6-28-17.hap1_TPP.1
###Fragaria_ananassa_Camarosa_v6-28-17.hap3; genome=F_ana_Camarosa_6-28-17.fasta
Fvb5-3	manual	gene	27256101	27258240	.	-	.	ID=Fragaria_ananassa_Camarosa_v6-28-17.hap3_TPP;Description=TPP pseudogene
Fvb5-3	manual	transcript	27256101	27258240	.	-	.	ID=Fragaria_ananassa_Camarosa_v6-28-17.hap3_TPP.1;Parent=Fragaria_ananassa_Camarosa_v6-28-17.hap3_TPP
Fvb5-3	manual	exon	27257947	27258240	.	-	.	ID=Fragaria_ananassa_Camarosa_v6-28-17.hap3_TPP.1:exon:1;Fragaria_ananassa_Camarosa_v6-28-17.hap3_TPP.1
Fvb5-3	manual	exon	27257719	27257859	.	-	.	ID=Fragaria_ananassa_Camarosa_v6-28-17.hap3_TPP.1:exon:2;Fragaria_ananassa_Camarosa_v6-28-17.hap3_TPP.1
Fvb5-3	manual	exon	27257342	27257639	.	-	.	ID=Fragaria_ananassa_Camarosa_v6-28-17.hap3_TPP.1:exon:3;Fragaria_ananassa_Camarosa_v6-28-17.hap3_TPP.1
Fvb5-3	manual	exon	27257191	27257247	.	-	.	ID=Fragaria_ananassa_Camarosa_v6-28-17.hap3_TPP.1:exon:4;Fragaria_ananassa_Camarosa_v6-28-17.hap3_TPP.1
Fvb5-3	manual	exon	27256995	27257096	.	-	.	ID=Fragaria_ananassa_Camarosa_v6-28-17.hap3_TPP.1:exon:5;Fragaria_ananassa_Camarosa_v6-28-17.hap3_TPP.1
Fvb5-3	manual	exon	27256820	27256897	.	-	.	ID=Fragaria_ananassa_Camarosa_v6-28-17.hap3_TPP.1:exon:6;Fragaria_ananassa_Camarosa_v6-28-17.hap3_TPP.1
Fvb5-3	manual	exon	27256641	27256710	.	-	.	ID=Fragaria_ananassa_Camarosa_v6-28-17.hap3_TPP.1:exon:7;Fragaria_ananassa_Camarosa_v6-28-17.hap3_TPP.1
Fvb5-3	manual	exon	27256466	27256536	.	-	.	ID=Fragaria_ananassa_Camarosa_v6-28-17.hap3_TPP.1:exon:8;Fragaria_ananassa_Camarosa_v6-28-17.hap3_TPP.1
Fvb5-3	manual	exon	27256265	27256357	.	-	.	ID=Fragaria_ananassa_Camarosa_v6-28-17.hap3_TPP.1:exon:9;Fragaria_ananassa_Camarosa_v6-28-17.hap3_TPP.1
Fvb5-3	manual	exon	27256101	27256157	.	-	.	ID=Fragaria_ananassa_Camarosa_v6-28-17.hap3_TPP.1:exon:10;Fragaria_ananassa_Camarosa_v6-28-17.hap3_TPP.1
###Fragaria_ananassa_Camarosa_v6-28-17.hap4; genome=F_ana_Camarosa_6-28-17.fasta
Fvb5-4	manual	gene	159509	161644	.	+	.	ID=Fragaria_ananassa_Camarosa_v6-28-17.hap4_FMO;Description=FMO pseudogene
Fvb5-4	manual	transcript	159509	161644	.	+	.	ID=Fragaria_ananassa_Camarosa_v6-28-17.hap4_FMO.1;Parent=Fragaria_ananassa_Camarosa_v6-28-17.hap4_FMO
Fvb5-4	manual	exon	159509	160148	.	+	.	ID=Fragaria_ananassa_Camarosa_v6-28-17.hap4_FMO.1:exon:1;Fragaria_ananassa_Camarosa_v6-28-17.hap4_FMO.1
Fvb5-4	manual	exon	160341	160411	.	+	.	ID=Fragaria_ananassa_Camarosa_v6-28-17.hap4_FMO.1:exon:2;Fragaria_ananassa_Camarosa_v6-28-17.hap4_FMO.1
Fvb5-4	manual	exon	160588	160740	.	+	.	ID=Fragaria_ananassa_Camarosa_v6-28-17.hap4_FMO.1:exon:3;Fragaria_ananassa_Camarosa_v6-28-17.hap4_FMO.1
Fvb5-4	manual	exon	160856	160938	.	+	.	ID=Fragaria_ananassa_Camarosa_v6-28-17.hap4_FMO.1:exon:4;Fragaria_ananassa_Camarosa_v6-28-17.hap4_FMO.1
Fvb5-4	manual	exon	161044	161250	.	+	.	ID=Fragaria_ananassa_Camarosa_v6-28-17.hap4_FMO.1:exon:5;Fragaria_ananassa_Camarosa_v6-28-17.hap4_FMO.1
Fvb5-4	manual	exon	161417	161641	.	+	.	ID=Fragaria_ananassa_Camarosa_v6-28-17.hap4_FMO.1:exon:6;Fragaria_ananassa_Camarosa_v6-28-17.hap4_FMO.1
###Fragaria_chiloensis.hap1; genome=ragtag.scaffolds.curated.reorientated.fasta
Fvb5-1_RagTag	manual	gene	195446	196273	.	+	.	ID=Fragaria_chiloensis.hap1_INP1;Description=INP1
Fvb5-1_RagTag	manual	mRNA	195446	196273	.	+	.	ID=Fragaria_chiloensis.hap1_INP1.1;Parent=Fragaria_chiloensis.hap1_INP1
Fvb5-1_RagTag	manual	exon	195446	196273	.	+	.	ID=Fragaria_chiloensis.hap1_INP1.1:exon:1;Fragaria_chiloensis.hap1_INP1.1
Fvb5-1_RagTag	manual	CDS	195446	196273	.	+	0	ID=Fragaria_chiloensis.hap2_INP1.1:CDS:1;Fragaria_chiloensis.hap2_INP1
###Fragaria_chiloensis.hap2; genome=ragtag.scaffolds.curated.reorientated.fasta
Fvb5-2_RagTag	manual	gene	145445	152890	.	+	.	ID=Fragaria_chiloensis.hap2_FMO;Description=FMO
Fvb5-2_RagTag	manual	mRNA	145445	152890	.	+	.	ID=Fragaria_chiloensis.hap2_FMO.1;Parent=Fragaria_chiloensis.hap2_FMO
Fvb5-2_RagTag	manual	exon	145445	145979	.	+	.	ID=Fragaria_chiloensis.hap2_FMO.1:exon:1;Fragaria_chiloensis.hap2_FMO
Fvb5-2_RagTag	manual	exon	146354	146467	.	+	.	ID=Fragaria_chiloensis.hap2_FMO.1:exon:2;Fragaria_chiloensis.hap2_FMO
Fvb5-2_RagTag	manual	exon	147754	147890	.	+	.	ID=Fragaria_chiloensis.hap2_FMO.1:exon:3;Fragaria_chiloensis.hap2_FMO
Fvb5-2_RagTag	manual	exon	148019	148101	.	+	.	ID=Fragaria_chiloensis.hap2_FMO.1:exon:4;Fragaria_chiloensis.hap2_FMO
Fvb5-2_RagTag	manual	exon	148216	148351	.	+	.	ID=Fragaria_chiloensis.hap2_FMO.1:exon:5;Fragaria_chiloensis.hap2_FMO
Fvb5-2_RagTag	manual	exon	151823	151996	.	+	.	ID=Fragaria_chiloensis.hap2_FMO.1:exon:6;Fragaria_chiloensis.hap2_FMO
Fvb5-2_RagTag	manual	exon	152669	152890	.	+	.	ID=Fragaria_chiloensis.hap2_FMO.1:exon:7;Fragaria_chiloensis.hap2_FMO
Fvb5-2_RagTag	manual	CDS	145445	145979	.	+	0	ID=Fragaria_chiloensis.hap2_FMO.1:CDS:1;Fragaria_chiloensis.hap2_FMO
Fvb5-2_RagTag	manual	CDS	146354	146467	.	+	2	ID=Fragaria_chiloensis.hap2_FMO.1:CDS:2;Fragaria_chiloensis.hap2_FMO
Fvb5-2_RagTag	manual	CDS	147754	147890	.	+	2	ID=Fragaria_chiloensis.hap2_FMO.1:CDS:3;Fragaria_chiloensis.hap2_FMO
Fvb5-2_RagTag	manual	CDS	148019	148101	.	+	0	ID=Fragaria_chiloensis.hap2_FMO.1:CDS:4;Fragaria_chiloensis.hap2_FMO
Fvb5-2_RagTag	manual	CDS	148216	148351	.	+	1	ID=Fragaria_chiloensis.hap2_FMO.1:CDS:5;Fragaria_chiloensis.hap2_FMO
Fvb5-2_RagTag	manual	CDS	151823	151996	.	+	0	ID=Fragaria_chiloensis.hap2_FMO.1:CDS:6;Fragaria_chiloensis.hap2_FMO
Fvb5-2_RagTag	manual	CDS	152669	152890	.	+	0	ID=Fragaria_chiloensis.hap2_FMO.1:CDS:7;Fragaria_chiloensis.hap2_FMO
Fvb5-2_RagTag	manual	gene	190912	191595	.	+	.	ID=Fragaria_chiloensis.hap2_INP1;Description=INP1 pseudogene
Fvb5-2_RagTag	manual	transcript	190912	191595	.	+	.	ID=Fragaria_chiloensis.hap2_INP1.1;Parent=Fragaria_chiloensis.hap2_INP1
Fvb5-2_RagTag	manual	exon	190912	191595	.	+	.	ID=Fragaria_chiloensis.hap2_INP1.1:exon:1;Fragaria_chiloensis.hap2_INP1.1
###Fragaria_vesca_v4.0.a1; genome=Fragaria_vesca_v4.0.a1.fasta
Fvb5	manual	gene	177197	178027	.	+	.	ID=Fragaria_vesca_v4.0.a1_INP1;Description=INP1
Fvb5	manual	mRNA	177197	178027	.	+	.	ID=Fragaria_vesca_v4.0.a1_INP1.1;Parent=Fragaria_vesca_v4.0.a1_INP1
Fvb5	manual	exon	177197	178027	.	+	.	ID=Fragaria_vesca_v4.0.a1_INP1.1:exon:1;Parent=Fragaria_vesca_v4.0.a1_INP1.1
Fvb5	manual	CDS	177197	178027	.	+	.	ID=Fragaria_vesca_v4.0.a1_INP1.1:CDS:1;Parent=Fragaria_vesca_v4.0.a1_INP1.1
###Morus_notabilis_ASM41409_v2.0; genome=GCF_000414095.1_ASM41409v2_genomic.fna
NW_010359918.1	manual	gene	423400	426292	.	-	.	ID=Morus_notabilis_ASM41409_v2.0_FMO3;Description=FMO3 pseudogene
NW_010359918.1	manual	transcript	423400	426292	.	-	.	ID=Morus_notabilis_ASM41409_v2.0_FMO3.1;Parent=Morus_notabilis_ASM41409_v2.0_FMO3
NW_010359918.1	manual	exon	425769	426292	.	-	.	ID=Morus_notabilis_ASM41409_v2.0_FMO3.1:exon:1;Parent=Morus_notabilis_ASM41409_v2.0_FMO3.1
NW_010359918.1	manual	exon	425360	425430	.	-	.	ID=Morus_notabilis_ASM41409_v2.0_FMO3.1:exon:2;Parent=Morus_notabilis_ASM41409_v2.0_FMO3.1
NW_010359918.1	manual	exon	424862	425014	.	-	.	ID=Morus_notabilis_ASM41409_v2.0_FMO3.1:exon:3;Parent=Morus_notabilis_ASM41409_v2.0_FMO3.1
NW_010359918.1	manual	exon	424612	424727	.	-	.	ID=Morus_notabilis_ASM41409_v2.0_FMO3.1:exon:4;Parent=Morus_notabilis_ASM41409_v2.0_FMO3.1
NW_010359918.1	manual	exon	423997	424132	.	-	.	ID=Morus_notabilis_ASM41409_v2.0_FMO3.1:exon:5;Parent=Morus_notabilis_ASM41409_v2.0_FMO3.1
NW_010359918.1	manual	exon	423738	423911	.	-	.	ID=Morus_notabilis_ASM41409_v2.0_FMO3.1:exon:6;Parent=Morus_notabilis_ASM41409_v2.0_FMO3.1
NW_010359918.1	manual	exon	423400	423597	.	-	.	ID=Morus_notabilis_ASM41409_v2.0_FMO3.1:exon:7;Parent=Morus_notabilis_ASM41409_v2.0_FMO3.1
###Phoenix_dactylifera_Barhee_BC4; genome=Pdac_Barhee_chr_unan_cp_180126.fasta
chr2	manual	gene	10667340	10671612	.	+	.	ID=Phoenix_dactylifera_Barhee_BC4_SKU5;Description=SKU5 pseudogene
chr2	manual	transcript	10667340	10671612	.	+	.	ID=Phoenix_dactylifera_Barhee_BC4_SKU5.1;Parent=Phoenix_dactylifera_Barhee_BC4_SKU5
chr2	manual	exon	10667340	10667392	.	+	.	ID=Phoenix_dactylifera_Barhee_BC4_SKU5.1:exon:1;Parent=Phoenix_dactylifera_Barhee_BC4_SKU5.1
chr2	manual	exon	10667578	10668045	.	+	.	ID=Phoenix_dactylifera_Barhee_BC4_SKU5.1:exon:2;Parent=Phoenix_dactylifera_Barhee_BC4_SKU5.1
chr2	manual	exon	10668140	10668278	.	+	.	ID=Phoenix_dactylifera_Barhee_BC4_SKU5.1:exon:3;Parent=Phoenix_dactylifera_Barhee_BC4_SKU5.1
chr2	manual	exon	10668744	10669110	.	+	.	ID=Phoenix_dactylifera_Barhee_BC4_SKU5.1:exon:4;Parent=Phoenix_dactylifera_Barhee_BC4_SKU5.1
chr2	manual	exon	10669650	10670015	.	+	.	ID=Phoenix_dactylifera_Barhee_BC4_SKU5.1:exon:5;Parent=Phoenix_dactylifera_Barhee_BC4_SKU5.1
chr2	manual	exon	10670109	10670187	.	+	.	ID=Phoenix_dactylifera_Barhee_BC4_SKU5.1:exon:6;Parent=Phoenix_dactylifera_Barhee_BC4_SKU5.1
chr2	manual	exon	10671412	10671612	.	+	.	ID=Phoenix_dactylifera_Barhee_BC4_SKU5.1:exon:7;Parent=Phoenix_dactylifera_Barhee_BC4_SKU5.1
chr2	manual	gene	10650153	10654918	.	+	.	ID=Phoenix_dactylifera_Barhee_BC4_betaFruct;Description=betaFruct
chr2	manual	mRNA	10650153	10654918	.	+	.	ID=Phoenix_dactylifera_Barhee_BC4_betaFruct.1;Parent=Phoenix_dactylifera_Barhee_BC4_betaFruct
chr2	manual	exon	10650153	10650552	.	+	.	ID=Phoenix_dactylifera_Barhee_BC4_betaFruct.1:exon:1;Parent=Phoenix_dactylifera_Barhee_BC4_betaFruct.1
chr2	manual	exon	10650901	10651766	.	+	.	ID=Phoenix_dactylifera_Barhee_BC4_betaFruct.1:exon:2;Parent=Phoenix_dactylifera_Barhee_BC4_betaFruct.1
chr2	manual	exon	10653154	10653315	.	+	.	ID=Phoenix_dactylifera_Barhee_BC4_betaFruct.1:exon:3;Parent=Phoenix_dactylifera_Barhee_BC4_betaFruct.1
chr2	manual	exon	10653394	10653629	.	+	.	ID=Phoenix_dactylifera_Barhee_BC4_betaFruct.1:exon:4;Parent=Phoenix_dactylifera_Barhee_BC4_betaFruct.1
chr2	manual	exon	10653727	10653814	.	+	.	ID=Phoenix_dactylifera_Barhee_BC4_betaFruct.1:exon:5;Parent=Phoenix_dactylifera_Barhee_BC4_betaFruct.1
chr2	manual	exon	10654703	10654918	.	+	.	ID=Phoenix_dactylifera_Barhee_BC4_betaFruct.1:exon:6;Parent=Phoenix_dactylifera_Barhee_BC4_betaFruct.1
chr2	manual	CDS	10650153	10650552	.	+	0	ID=Phoenix_dactylifera_Barhee_BC4_betaFruct.1:cds:1;Parent=Phoenix_dactylifera_Barhee_BC4_betaFruct.1
chr2	manual	CDS	10650901	10651766	.	+	2	ID=Phoenix_dactylifera_Barhee_BC4_betaFruct.1:cds:2;Parent=Phoenix_dactylifera_Barhee_BC4_betaFruct.1
chr2	manual	CDS	10653154	10653315	.	+	0	ID=Phoenix_dactylifera_Barhee_BC4_betaFruct.1:cds:3;Parent=Phoenix_dactylifera_Barhee_BC4_betaFruct.1
chr2	manual	CDS	10653394	10653629	.	+	0	ID=Phoenix_dactylifera_Barhee_BC4_betaFruct.1:cds:4;Parent=Phoenix_dactylifera_Barhee_BC4_betaFruct.1
chr2	manual	CDS	10653727	10653814	.	+	1	ID=Phoenix_dactylifera_Barhee_BC4_betaFruct.1:cds:5;Parent=Phoenix_dactylifera_Barhee_BC4_betaFruct.1
chr2	manual	CDS	10654703	10654918	.	+	0	ID=Phoenix_dactylifera_Barhee_BC4_betaFruct.1:cds:6;Parent=Phoenix_dactylifera_Barhee_BC4_betaFruct.1
chr5	manual	gene	4704087	4705282	.	+	.	ID=Phoenix_dactylifera_Barhee_BC4_Exostosin;Description=Exostosin pseudogene
chr5	manual	transcript	4704087	4705282	.	+	.	ID=Phoenix_dactylifera_Barhee_BC4_Exostosin.1;Parent=Phoenix_dactylifera_Barhee_BC4_Exostosin
chr5	manual	exon	4704087	4705282	.	+	.	ID=Phoenix_dactylifera_Barhee_BC4_Exostosin.1:exon:1;Parent=Phoenix_dactylifera_Barhee_BC4_Exostosin.1
###Populus_deltoides_I69_v2; genome=GCA_015852605.2_ASM1585260v2_genomic.fna
CM027570.2	manual	gene	43093640	43096082	.	-	.	ID=Populus_deltoides_I69_v2_YABBY3;Description=YABBY3
CM027570.2	manual	mRNA	43093640	43096082	.	-	.	ID=Populus_deltoides_I69_v2_YABBY3.1;Parent=Populus_deltoides_I69_v2_YABBY3
CM027570.2	manual	exon	43093640	43093708	.	-	.	ID=Populus_deltoides_I69_v2_YABBY3.1:exon:1;Parent=Populus_deltoides_I69_v2_YABBY3.1
CM027570.2	manual	exon	43093831	43093905	.	-	.	ID=Populus_deltoides_I69_v2_YABBY3.1:exon:2;Parent=Populus_deltoides_I69_v2_YABBY3.1
CM027570.2	manual	exon	43094095	43094170	.	-	.	ID=Populus_deltoides_I69_v2_YABBY3.1:exon:3;Parent=Populus_deltoides_I69_v2_YABBY3.1
CM027570.2	manual	exon	43094291	43094339	.	-	.	ID=Populus_deltoides_I69_v2_YABBY3.1:exon:4;Parent=Populus_deltoides_I69_v2_YABBY3.1
CM027570.2	manual	exon	43095440	43095563	.	-	.	ID=Populus_deltoides_I69_v2_YABBY3.1:exon:5;Parent=Populus_deltoides_I69_v2_YABBY3.1
CM027570.2	manual	exon	43095677	43095832	.	-	.	ID=Populus_deltoides_I69_v2_YABBY3.1:exon:6;Parent=Populus_deltoides_I69_v2_YABBY3.1
CM027570.2	manual	exon	43095990	43096082	.	-	.	ID=Populus_deltoides_I69_v2_YABBY3.1:exon:7;Parent=Populus_deltoides_I69_v2_YABBY3.1
CM027570.2	manual	CDS	43093640	43093708	.	-	0	ID=Populus_deltoides_I69_v2_YABBY3.1:CDS:1;Parent=Populus_deltoides_I69_v2_YABBY3.1
CM027570.2	manual	CDS	43093831	43093905	.	-	0	ID=Populus_deltoides_I69_v2_YABBY3.1:CDS:2;Parent=Populus_deltoides_I69_v2_YABBY3.1
CM027570.2	manual	CDS	43094095	43094170	.	-	1	ID=Populus_deltoides_I69_v2_YABBY3.1:CDS:3;Parent=Populus_deltoides_I69_v2_YABBY3.1
CM027570.2	manual	CDS	43094291	43094339	.	-	2	ID=Populus_deltoides_I69_v2_YABBY3.1:CDS:4;Parent=Populus_deltoides_I69_v2_YABBY3.1
CM027570.2	manual	CDS	43095440	43095563	.	-	0	ID=Populus_deltoides_I69_v2_YABBY3.1:CDS:5;Parent=Populus_deltoides_I69_v2_YABBY3.1
CM027570.2	manual	CDS	43095677	43095832	.	-	0	ID=Populus_deltoides_I69_v2_YABBY3.1:CDS:6;Parent=Populus_deltoides_I69_v2_YABBY3.1
CM027570.2	manual	CDS	43095990	43096082	.	-	0	ID=Populus_deltoides_I69_v2_YABBY3.1:CDS:7;Parent=Populus_deltoides_I69_v2_YABBY3.1
CM027572.2	manual	gene	9141573	9143338	.	+	.	ID=Populus_deltoides_I69_v2_WRKY;Description=WRKY
CM027572.2	manual	mRNA	9141573	9143338	.	+	.	ID=Populus_deltoides_I69_v2_WRKY.1;Parent=Populus_deltoides_I69_v2_WRKY
CM027572.2	manual	exon	9141573	9142234	.	+	.	ID=Populus_deltoides_I69_v2_WRKY.1:exon:1;Parent=Populus_deltoides_I69_v2_WRKY.1
CM027572.2	manual	exon	9142565	9142690	.	+	.	ID=Populus_deltoides_I69_v2_WRKY.1:exon:2;Parent=Populus_deltoides_I69_v2_WRKY.1
CM027572.2	manual	exon	9143188	9143338	.	+	.	ID=Populus_deltoides_I69_v2_WRKY.1:exon:3;Parent=Populus_deltoides_I69_v2_WRKY.1
CM027572.2	manual	CDS	9141573	9142234	.	+	0	ID=Populus_deltoides_I69_v2_WRKY.1:CDS:1;Parent=Populus_deltoides_I69_v2_WRKY.1
CM027572.2	manual	CDS	9142565	9142690	.	+	1	ID=Populus_deltoides_I69_v2_WRKY.1:CDS:2;Parent=Populus_deltoides_I69_v2_WRKY.1
CM027572.2	manual	CDS	9143188	9143338	.	+	1	ID=Populus_deltoides_I69_v2_WRKY.1:CDS:3;Parent=Populus_deltoides_I69_v2_WRKY.1
###Populus_trichocarpa_Nisqually1_v4.1; genome=Ptrichocarpa_533_v4.0.fa
Chr03	manual	gene	13483694	13485867	.	+	.	ID=Populus_trichocarpa_Nisqually1_v4.1_TPP;Description=TPP
Chr03	manual	mRNA	13483694	13485867	.	+	.	ID=PPopulus_trichocarpa_Nisqually1_v4.1_TPP.1;Parent=Populus_trichocarpa_Nisqually1_v4.1_TPP
Chr03	manual	exon	13483694	13483954	.	+	.	ID=Populus_trichocarpa_Nisqually1_v4.1_TPP.1:exon:1;Parent=Populus_trichocarpa_Nisqually1_v4.1_TPP.1
Chr03	manual	exon	13484106	13484246	.	+	.	ID=Populus_trichocarpa_Nisqually1_v4.1_TPP.1:exon:2;Parent=Populus_trichocarpa_Nisqually1_v4.1_TPP.1
Chr03	manual	exon	13484346	13484417	.	+	.	ID=Populus_trichocarpa_Nisqually1_v4.1_TPP.1:exon:3;Parent=Populus_trichocarpa_Nisqually1_v4.1_TPP.1
Chr03	manual	exon	13484521	13484652	.	+	.	ID=Populus_trichocarpa_Nisqually1_v4.1_TPP.1:exon:4;Parent=Populus_trichocarpa_Nisqually1_v4.1_TPP.1
Chr03	manual	exon	13484791	13484847	.	+	.	ID=Populus_trichocarpa_Nisqually1_v4.1_TPP.1:exon:5;Parent=Populus_trichocarpa_Nisqually1_v4.1_TPP.1
Chr03	manual	exon	13484936	13485037	.	+	.	ID=Populus_trichocarpa_Nisqually1_v4.1_TPP.1:exon:6;Parent=Populus_trichocarpa_Nisqually1_v4.1_TPP.1
Chr03	manual	exon	13485122	13485199	.	+	.	ID=Populus_trichocarpa_Nisqually1_v4.1_TPP.1:exon:7;Parent=Populus_trichocarpa_Nisqually1_v4.1_TPP.1
Chr03	manual	exon	13485301	13485370	.	+	.	ID=Populus_trichocarpa_Nisqually1_v4.1_TPP.1:exon:8;Parent=Populus_trichocarpa_Nisqually1_v4.1_TPP.1
Chr03	manual	exon	13485454	13485524	.	+	.	ID=Populus_trichocarpa_Nisqually1_v4.1_TPP.1:exon:9;Parent=Populus_trichocarpa_Nisqually1_v4.1_TPP.1
Chr03	manual	exon	13485618	13485710	.	+	.	ID=Populus_trichocarpa_Nisqually1_v4.1_TPP.1:exon:10;Parent=Populus_trichocarpa_Nisqually1_v4.1_TPP.1
Chr03	manual	exon	13485784	13485867	.	+	.	ID=Populus_trichocarpa_Nisqually1_v4.1_TPP.1:exon:11;Parent=Populus_trichocarpa_Nisqually1_v4.1_TPP.1
Chr03	manual	CDS	13483694	13483954	.	+	0	ID=Populus_trichocarpa_Nisqually1_v4.1_TPP.1:CDS:1;Parent=Populus_trichocarpa_Nisqually1_v4.1_TPP.1
Chr03	manual	CDS	13484106	13484246	.	+	0	ID=Populus_trichocarpa_Nisqually1_v4.1_TPP.1:CDS:2;Parent=Populus_trichocarpa_Nisqually1_v4.1_TPP.1
Chr03	manual	CDS	13484346	13484417	.	+	0	ID=Populus_trichocarpa_Nisqually1_v4.1_TPP.1:CDS:3;Parent=Populus_trichocarpa_Nisqually1_v4.1_TPP.1
Chr03	manual	CDS	13484521	13484652	.	+	0	ID=Populus_trichocarpa_Nisqually1_v4.1_TPP.1:CDS:4;Parent=Populus_trichocarpa_Nisqually1_v4.1_TPP.1
Chr03	manual	CDS	13484791	13484847	.	+	0	ID=Populus_trichocarpa_Nisqually1_v4.1_TPP.1:CDS:5;Parent=Populus_trichocarpa_Nisqually1_v4.1_TPP.1
Chr03	manual	CDS	13484936	13485037	.	+	0	ID=Populus_trichocarpa_Nisqually1_v4.1_TPP.1:CDS:6;Parent=Populus_trichocarpa_Nisqually1_v4.1_TPP.1
Chr03	manual	CDS	13485122	13485199	.	+	0	ID=Populus_trichocarpa_Nisqually1_v4.1_TPP.1:CDS:7;Parent=Populus_trichocarpa_Nisqually1_v4.1_TPP.1
Chr03	manual	CDS	13485301	13485370	.	+	0	ID=Populus_trichocarpa_Nisqually1_v4.1_TPP.1:CDS:8;Parent=Populus_trichocarpa_Nisqually1_v4.1_TPP.1
Chr03	manual	CDS	13485454	13485524	.	+	2	ID=Populus_trichocarpa_Nisqually1_v4.1_TPP.1:CDS:9;Parent=Populus_trichocarpa_Nisqually1_v4.1_TPP.1
Chr03	manual	CDS	13485618	13485710	.	+	0	ID=Populus_trichocarpa_Nisqually1_v4.1_TPP.1:CDS:10;Parent=Populus_trichocarpa_Nisqually1_v4.1_TPP.1
Chr03	manual	CDS	13485784	13485867	.	+	0	ID=Populus_trichocarpa_Nisqually1_v4.1_TPP.1:CDS:11;Parent=Populus_trichocarpa_Nisqually1_v4.1_TPP.1
Chr03	manual	gene	13453533	13454894	.	-	.	ID=Populus_trichocarpa_Nisqually1_v4.1_Exostosin;Description=Exostosin
Chr03	manual	mRNA	13453533	13454894	.	-	.	ID=PPopulus_trichocarpa_Nisqually1_v4.1_Exostosin.1;Parent=Populus_trichocarpa_Nisqually1_v4.1_Exostosin
Chr03	manual	exon	13453533	13454894	.	-	.	ID=Populus_trichocarpa_Nisqually1_v4.1_Exostosin.1:exon:1;Parent=Populus_trichocarpa_Nisqually1_v4.1_Exostosin.1
Chr03	manual	CDS	13453533	13454894	.	-	0	ID=Populus_trichocarpa_Nisqually1_v4.1_Exostosin.1:CDS:1;Parent=Populus_trichocarpa_Nisqually1_v4.1_Exostosin.1
Chr03	manual	gene	13439314	13442315	.	-	.	ID=Populus_trichocarpa_Nisqually1_v4.1_VviFSEX;Description=VviFSEX
Chr03	manual	mRNA	13439314	13442315	.	-	.	ID=PPopulus_trichocarpa_Nisqually1_v4.1_VviFSEX.1;Parent=Populus_trichocarpa_Nisqually1_v4.1_VviFSEX
Chr03	manual	exon	13439314	13440626	.	-	.	ID=Populus_trichocarpa_Nisqually1_v4.1_VviFSEX.1:exon:1;Parent=Populus_trichocarpa_Nisqually1_v4.1_VviFSEX.1
Chr03	manual	exon	13440765	13441248	.	-	.	ID=Populus_trichocarpa_Nisqually1_v4.1_VviFSEX.1:exon:2;Parent=Populus_trichocarpa_Nisqually1_v4.1_VviFSEX.1
Chr03	manual	exon	13441726	13441905	.	-	.	ID=Populus_trichocarpa_Nisqually1_v4.1_VviFSEX.1:exon:3;Parent=Populus_trichocarpa_Nisqually1_v4.1_VviFSEX.1
Chr03	manual	exon	13442205	13442315	.	-	.	ID=Populus_trichocarpa_Nisqually1_v4.1_VviFSEX.1:exon:4;Parent=Populus_trichocarpa_Nisqually1_v4.1_VviFSEX.1
Chr03	manual	CDS	13439314	13440626	.	-	0	ID=Populus_trichocarpa_Nisqually1_v4.1_VviFSEX.1:CDS:1;Parent=Populus_trichocarpa_Nisqually1_v4.1_VviFSEX.1
Chr03	manual	CDS	13440765	13441248	.	-	0	ID=Populus_trichocarpa_Nisqually1_v4.1_VviFSEX.1:CDS:2;Parent=Populus_trichocarpa_Nisqually1_v4.1_VviFSEX.1
Chr03	manual	CDS	13441726	13441905	.	-	0	ID=Populus_trichocarpa_Nisqually1_v4.1_VviFSEX.1:CDS:3;Parent=Populus_trichocarpa_Nisqually1_v4.1_VviFSEX.1
Chr03	manual	CDS	13442205	13442315	.	-	2	ID=Populus_trichocarpa_Nisqually1_v4.1_VviFSEX.1:CDS:4;Parent=Populus_trichocarpa_Nisqually1_v4.1_VviFSEX.1
Chr03	manual	gene	13431724	13433466	.	-	.	ID=Populus_trichocarpa_Nisqually1_v4.1_WRKY;Description=WRKY
Chr03	manual	mRNA	13431724	13433466	.	-	.	ID=PPopulus_trichocarpa_Nisqually1_v4.1_WRKY.1;Parent=Populus_trichocarpa_Nisqually1_v4.1_WRKY
Chr03	manual	exon	13431724	13431730	.	-	.	ID=Populus_trichocarpa_Nisqually1_v4.1_WRKY.1:exon:1;Parent=Populus_trichocarpa_Nisqually1_v4.1_WRKY.1
Chr03	manual	exon	13432378	13432503	.	-	.	ID=Populus_trichocarpa_Nisqually1_v4.1_WRKY.1:exon:2;Parent=Populus_trichocarpa_Nisqually1_v4.1_WRKY.1
Chr03	manual	exon	13432835	13433466	.	-	.	ID=Populus_trichocarpa_Nisqually1_v4.1_WRKY.1:exon:3;Parent=Populus_trichocarpa_Nisqually1_v4.1_WRKY.1
Chr03	manual	CDS	13431724	13431730	.	-	0	ID=Populus_trichocarpa_Nisqually1_v4.1_WRKY.1:CDS:1;Parent=Populus_trichocarpa_Nisqually1_v4.1_WRKY.1
Chr03	manual	CDS	13432378	13432503	.	-	1	ID=Populus_trichocarpa_Nisqually1_v4.1_WRKY.1:CDS:2;Parent=Populus_trichocarpa_Nisqually1_v4.1_WRKY.1
Chr03	manual	CDS	13432835	13433466	.	-	1	ID=Populus_trichocarpa_Nisqually1_v4.1_WRKY.1:CDS:3;Parent=Populus_trichocarpa_Nisqually1_v4.1_WRKY.1
###Quercus_suber_HL8; genome=GCA_002906115.4_CorkOak1.0_genomic.fna
PKMF03003191.1	manual	gene	210446	211777	.	-	.	ID=Quercus_suber_HL8_v1.0_Exostosin;Description=Exostosin
PKMF03003191.1	manual	mRNA	210446	211777	.	+	.	ID=Quercus_suber_HL8_v1.0_Exostosin.1;Parent=Quercus_suber_HL8_v1.0_Exostosin
PKMF03003191.1	manual	exon	210446	211777	.	+	.	ID=Quercus_suber_HL8_v1.0_Exostosin.1:exon:1;Parent=Quercus_suber_HL8_v1.0_Exostosin.1
PKMF03003191.1	manual	CDS	210446	211777	.	+	0	ID=Quercus_suber_HL8_v1.0_Exostosin.1:CDS:1;Parent=Quercus_suber_HL8_v1.0_Exostosin.1
###Solanum_lycopersicum_Heinz1706_v4.0; genome=S_lycopersicum_chromosomes.4.00.fa
SL4.0ch08	manual	gene	60829523	60833535	.	+	.	ID=Solanum_lycopersicum_Heinz1706_v4.0_betaFruct;Description=betaFruct
SL4.0ch08	manual	mRNA	60829523	60833535	.	+	.	ID=Solanum_lycopersicum_Heinz1706_v4.0_betaFruct.1;Parent=Solanum_lycopersicum_Heinz1706_v4.0_betaFruct
SL4.0ch08	manual	exon	60829523	60829943	.	+	.	ID=Solanum_lycopersicum_Heinz1706_v4.0_betaFruct.1:exon:1;Parent=Solanum_lycopersicum_Heinz1706_v4.0_betaFruct.1
SL4.0ch08	manual	exon	60831031	60831887	.	+	.	ID=Solanum_lycopersicum_Heinz1706_v4.0_betaFruct.1:exon:2;Parent=Solanum_lycopersicum_Heinz1706_v4.0_betaFruct.1
SL4.0ch08	manual	exon	60832087	60832248	.	+	.	ID=Solanum_lycopersicum_Heinz1706_v4.0_betaFruct.1:exon:3;Parent=Solanum_lycopersicum_Heinz1706_v4.0_betaFruct.1
SL4.0ch08	manual	exon	60832346	60832581	.	+	.	ID=Solanum_lycopersicum_Heinz1706_v4.0_betaFruct.1:exon:4;Parent=Solanum_lycopersicum_Heinz1706_v4.0_betaFruct.1
SL4.0ch08	manual	exon	60833180	60833267	.	+	.	ID=Solanum_lycopersicum_Heinz1706_v4.0_betaFruct.1:exon:5;Parent=Solanum_lycopersicum_Heinz1706_v4.0_betaFruct.1
SL4.0ch08	manual	exon	60833350	60833700	.	+	.	ID=Solanum_lycopersicum_Heinz1706_v4.0_betaFruct.1:exon:6;Parent=Solanum_lycopersicum_Heinz1706_v4.0_betaFruct.1
SL4.0ch08	manual	CDS	60829523	60829943	.	+	0	ID=Solanum_lycopersicum_Heinz1706_v4.0_betaFruct.1:CDS:1;Parent=Solanum_lycopersicum_Heinz1706_v4.0_betaFruct.1
SL4.0ch08	manual	CDS	60831031	60831887	.	+	2	ID=Solanum_lycopersicum_Heinz1706_v4.0_betaFruct.1:CDS:2;Parent=Solanum_lycopersicum_Heinz1706_v4.0_betaFruct.1
SL4.0ch08	manual	CDS	60832087	60832248	.	+	0	ID=Solanum_lycopersicum_Heinz1706_v4.0_betaFruct.1:CDS:3;Parent=Solanum_lycopersicum_Heinz1706_v4.0_betaFruct.1
SL4.0ch08	manual	CDS	60832346	60832581	.	+	0	ID=Solanum_lycopersicum_Heinz1706_v4.0_betaFruct.1:CDS:4;Parent=Solanum_lycopersicum_Heinz1706_v4.0_betaFruct.1
SL4.0ch08	manual	CDS	60833180	60833267	.	+	1	ID=Solanum_lycopersicum_Heinz1706_v4.0_betaFruct.1:CDS:5;Parent=Solanum_lycopersicum_Heinz1706_v4.0_betaFruct.1
SL4.0ch08	manual	CDS	60833350	60833535	.	+	0	ID=Solanum_lycopersicum_Heinz1706_v4.0_betaFruct.1:CDS:6;Parent=Solanum_lycopersicum_Heinz1706_v4.0_betaFruct.1
###Zea_mays_B73_v5.0; genome=GCF_902167145.1_Zm-B73-REFERENCE-NAM-5.0_genomic.fna
NC_050100.1	manual	gene	193315618	193318234	.	-	.	Zea_mays_B73_v5.0_VviYABB3;Description=YABBY3
NC_050100.1	manual	mRNA	193315618	193318234	.	-	.	ID=Zea_mays_B73_v5.0_VviYABB3.1;Parent=Zea_mays_B73_v5.0_VviYABB3
NC_050100.1	manual	exon	193315618	193315707	.	-	.	ID=Zea_mays_B73_v5.0_VviYABB3.1:exon:1;Parent=Zea_mays_B73_v5.0_VviYABB3.1
NC_050100.1	manual	exon	193315939	193316013	.	-	.	ID=Zea_mays_B73_v5.0_VviYABB3.1:exon:2;Parent=Zea_mays_B73_v5.0_VviYABB3.1
NC_050100.1	manual	exon	193316331	193316406	.	-	.	ID=Zea_mays_B73_v5.0_VviYABB3.1:exon:3;Parent=Zea_mays_B73_v5.0_VviYABB3.1
NC_050100.1	manual	exon	193316681	193316729	.	-	.	ID=Zea_mays_B73_v5.0_VviYABB3.1:exon:4;Parent=Zea_mays_B73_v5.0_VviYABB3.1
NC_050100.1	manual	exon	193317416	193317608	.	-	.	ID=Zea_mays_B73_v5.0_VviYABB3.1:exon:5;Parent=Zea_mays_B73_v5.0_VviYABB3.1
NC_050100.1	manual	exon	193317780	193317956	.	-	.	ID=Zea_mays_B73_v5.0_VviYABB3.1:exon:6;Parent=Zea_mays_B73_v5.0_VviYABB3.1
NC_050100.1	manual	exon	193318112	193318234	.	-	.	ID=Zea_mays_B73_v5.0_VviYABB3.1:exon:7;Parent=Zea_mays_B73_v5.0_VviYABB3.1
NC_050100.1	manual	CDS	193315618	193315707	.	-	0	ID=Zea_mays_B73_v5.0_VviYABB3.1:CDS:1;Parent=Zea_mays_B73_v5.0_VviYABB3.1
NC_050100.1	manual	CDS	193315939	193316013	.	-	0	ID=Zea_mays_B73_v5.0_VviYABB3.1:CDS:2;Parent=Zea_mays_B73_v5.0_VviYABB3.1
NC_050100.1	manual	CDS	193316331	193316406	.	-	1	ID=Zea_mays_B73_v5.0_VviYABB3.1:CDS:3;Parent=Zea_mays_B73_v5.0_VviYABB3.1
NC_050100.1	manual	CDS	193316681	193316729	.	-	2	ID=Zea_mays_B73_v5.0_VviYABB3.1:CDS:4;Parent=Zea_mays_B73_v5.0_VviYABB3.1
NC_050100.1	manual	CDS	193317416	193317608	.	-	0	ID=Zea_mays_B73_v5.0_VviYABB3.1:CDS:5;Parent=Zea_mays_B73_v5.0_VviYABB3.1
NC_050100.1	manual	CDS	193317780	193317956	.	-	0	ID=Zea_mays_B73_v5.0_VviYABB3.1:CDS:6;Parent=Zea_mays_B73_v5.0_VviYABB3.1
NC_050100.1	manual	CDS	193318112	193318234	.	-	0	ID=Zea_mays_B73_v5.0_VviYABB3.1:CDS:7;Parent=Zea_mays_B73_v5.0_VviYABB3.1
