# Supplementary material for: Evolutionary conservation of the grape sex-determining region in angiosperms and emergence of dioecy in Vitaceae
Source: Nat Commun. 2025 Jul 1;16:6047. doi: 10.1038/s41467-025-61387-9 (PMC12215612; doi:10.1038/s41467-025-61387-9)
Supplement: Supplementary file 6 — Supplementary Data 3 [file 41467_2025_61387_MOESM6_ESM.xlsx]

## Sheet: Sheet1
Supplementary Data 3: Information about the accessions sequenced in this study.
Accession	Location	Flower sex	Long-read sequencing	Short-read sequencing
Muscadinia rotundifolia Fry	University of California Davis, Davis, CA,USA	Female	X	X
Muscadinia rotundifolia Male DVIT1750	University of California Davis, Davis, CA, USA	Male	X	X
Ampelopsis aconitifolia DVIT2492	USDA, ARS, National clonal germplasm repository, Winters, CA, USA	Hermaphrodite	X	X
Ampelopsis delavayana var. glabra PI 545686	USDA, ARS, New York State Agricultural Exp. Station, Geneva, NY, USA	Hermaphrodite		X
Ampelopsis glandulosa var. brevipedunculata PI 588538	USDA, ARS, New York State Agricultural Exp. Station, Geneva, NY, USA	Hermaphrodite		X
Ampelopsis glandulosa var. brevipedunculata PI 596373	USDA, ARS, New York State Agricultural Exp. Station, Geneva, NY, USA	Hermaphrodite		X
Ampelopsis glandulosa var. brevipedunculata PI 597579	USDA, ARS, New York State Agricultural Exp. Station, Geneva, NY, USA	Hermaphrodite		X
Ampelopsis vitifolia DVIT2358	USDA, ARS, National clonal germplasm repository, Winters, CA, USA	Hermaphrodite	X	X
Cissus adeyana	USDA, ARS, New York State Agricultural Exp. Station, Geneva, NY, USA	Hermaphrodite		X
Cissus amazonica	USDA, ARS, New York State Agricultural Exp. Station, Geneva, NY, USA	Hermaphrodite	X	X
Cissus gongylodes	USDA, ARS, New York State Agricultural Exp. Station, Geneva, NY, USA	Hermaphrodite	X	X
Cissus rotundifolia	USDA, ARS, New York State Agricultural Exp. Station, Geneva, NY, USA	Hermaphrodite		X
Cissus tuberosa	USDA, ARS, New York State Agricultural Exp. Station, Geneva, NY, USA	Hermaphrodite		X
Cissus verticillata	USDA, ARS, New York State Agricultural Exp. Station, Geneva, NY, USA	Hermaphrodite		X
Causonis japonica	USDA, ARS, New York State Agricultural Exp. Station, Geneva, NY, USA	Hermaphrodite		X
Parthenocissus quinquefolia DVIT2400	USDA, ARS, National clonal germplasm repository, Winters, CA, USA	Hermaphrodite	X
Tetrastigma voinieranum	USDA, ARS, National clonal germplasm repository, Winters, CA, USA	Unknown*	X
Leea cuccinea 1464	California State University Sacramento, Sacramento, CA, USA	Hermaphrodite	X	X
*Sex flower type of T. voinieranum could not be assessed because the plant used in the study does not flower under the unsuitable climatic conditions of North America.
