# Supplementary material for: Evolutionary conservation of the grape sex-determining region in angiosperms and emergence of dioecy in Vitaceae
Source: Nat Commun. 2025 Jul 1;16:6047. doi: 10.1038/s41467-025-61387-9 (PMC12215612; doi:10.1038/s41467-025-61387-9)
Supplement: Supplementary file 7 — Supplementary Data 4 [file 41467_2025_61387_MOESM7_ESM.xlsx]

## Sheet: Sheet1
Supplementary Data 4: Genome sequencing summary.
Genus	Muscadinia		Ampelopsis		Cissus		Parthenocissus	Tetrastigma	Leea
Accession	M. rotundifolia Fry	M. rotundifolia Male DVIT1750	A. aconitifolia DVIT2492	A. vitifolia DVIT2358	C. amazonica	C. gongylodes	P. quinquefolia DVIT2400	T. voinieranum	L. cuccinea 1464
Sequencing technology	PacBio CLR	PacBio CLR	PacBio CLR	PacBio CLR	PacBio CLR	PacBio CLR	PacBio HiFi	PacBio HiFi	PacBio HiFi
Total number of bases	172313998674	162244444884	160904800808	157707032699	166558763004	172553256257	79212261279	57603308466	34678088389
X-fold coverage (500Mbp)	345	324	322	315	333	345	158.425	115.207	69.3562
Number of reads	11012702	9283866	8272303	9005141	8971702	9567563	7279674	3999476	2005502
Average length of reads (bp)	15647	17476	19451	17513	18565	18035	10881.3	14402.7	17291.5
Maximum length of reads (bp)	284529	271159	272829	253854	267860	260010	60797	61828	50075
N20 length (bp)	37498	40464	44972	43807	42851	43215	15966	19586	25344
N50 length (bp)	25943	25966	27560	25965	26569	26344	11321	14922	19731
