# Supplementary material for: Evolutionary conservation of the grape sex-determining region in angiosperms and emergence of dioecy in Vitaceae
Source: Nat Commun. 2025 Jul 1;16:6047. doi: 10.1038/s41467-025-61387-9 (PMC12215612; doi:10.1038/s41467-025-61387-9)
Supplement: Supplementary file 8 — Supplementary Data 5 [file 41467_2025_61387_MOESM8_ESM.xlsx]

## Sheet: Sheet1
Supplementary Data 5: Whole-genome assembly summary.
Accession	M. rotundifolia Fry		M. rotundifolia Male DVIT1750		A. aconitifolia DVIT2492		A. vitifolia DVIT2358		C. amazonica		C. gongylodes		P. quinquefolia DVIT2400		T. voinieranum		L. cuccinea 1464
Assembly	Primary assembly	Haplotigs	Primary assembly	Haplotigs	Primary assembly	Haplotigs	Primary assembly	Haplotigs	Primary assembly	Haplotigs	Primary assembly	Haplotigs	hap1	hap2	hap1	hap2	hap1	hap2
Assembly length (bp)	457881113	243034993	469821672	291620303	875100226	124060544	568781541	216784690	383822642	320486434	849212847	421458106	575458984	560920637	2260931348	2158280420	554723631	550183858
Total assembly length (bp)	700916106		761441975		999160770		785566231		704309076		1270670953		1136379621		4419211768		1104907489
Number of sequences	588	1064	590	1164	3263	1011	2025	2383	173	998	2413	3420	73	55	2357	1986	63	77
Total number of sequences	1652		1754		4274		4408		1171		5833		128		4343		140
Maximum length (bp)	11425962	2071772	14097587	2342415	4504512	1232883	9620661	755977	16051643	2103075	6339588	1062135	29814273	44377077	18334191	15103439	62568551	54319948
N50 length (bp)	2853632	402303	2596827	436652	469274	202193	701582	131483	6449225	590756	766678	182567	19532542	20422207	2358277	2261177	44182854	43820822
Repeat content (%)	41.51		41.84		58.02		60.42		39.25		36.81		58		79.62	79.71	65.28
Number of protein-coding gene loci	46825		50574		48739		35180		58751		112577		43398		59367		55133
Complete single-copy BUSCOs	401		194		326		922		178		55		53		92		12
Complete and duplicated BUSCOs	1196		1405		1271		662		1422		1553		1546		1504		1600
Fragmented BUSCOs	11		12		8		11		8		2		10		10		8
Missing BUSCOs	6		3		9		19		6		4		5		8		4
