# Supplementary material for: Evolutionary conservation of the grape sex-determining region in angiosperms and emergence of dioecy in Vitaceae
Source: Nat Commun. 2025 Jul 1;16:6047. doi: 10.1038/s41467-025-61387-9 (PMC12215612; doi:10.1038/s41467-025-61387-9)
Supplement: Supplementary file 9 — Supplementary Data 6 [file 41467_2025_61387_MOESM9_ESM.xlsx]

## Sheet: Sheet1
Supplementary Data 6: Information about the short DNA-seq reads used in this study, and the status of the 8-bp INDEL in VviINP1.
Clade	Genus	Accession	SRA	Paired-end reads	High-quality paired-end reads	Alignment rate (%)	Mapping coverage (X)	Used for variant calling	VviINP1 8-bp deletion status	Reference genome
Viteae	Vitis	Vitis amurensis (male)	SRR7819178	44836072	42964472	92.908	21.1829	X	0/1	VITVvi_vCabSauv08_v1.1 haplotype 2 pseudomolecules (Massonnet et al., 2020)
Viteae	Vitis	Vitis arizonica b40-14 (male)	SRR25030314	80870161	48757454	94.0879	28.135	X	0/1	VITVvi_vCabSauv08_v1.1 haplotype 2 pseudomolecules (Massonnet et al., 2020)
Viteae	Vitis	Vitis cinerea B9 (male)	SRR10741176	240213512	45772373	90.4753	23.3129	X	0/1	VITVvi_vCabSauv08_v1.1 haplotype 2 pseudomolecules (Massonnet et al., 2020)
Viteae	Vitis	Vitis monticola T49 (female)	SRR25030303	65939706	49493456	92.641	29.0627	X	0/0	VITVvi_vCabSauv08_v1.1 haplotype 2 pseudomolecules (Massonnet et al., 2020)
Viteae	Vitis	Vitis piasezkii (male)	SRR7819160	44857003	42200497	91.5981	20.4249	X	0/1	VITVvi_vCabSauv08_v1.1 haplotype 2 pseudomolecules (Massonnet et al., 2020)
Viteae	Vitis	Vitis pseudoreticulata (female)	SRR7819172	48380166	45758458	91.8118	22.0991	X	0/0	VITVvi_vCabSauv08_v1.1 haplotype 2 pseudomolecules (Massonnet et al., 2020)
Viteae	Vitis	Vitis riparia Manitoba 37 (female)	SRR9722749	64260651	48170027	92.2609	29.6358	X	0/0	VITVvi_vCabSauv08_v1.1 haplotype 2 pseudomolecules (Massonnet et al., 2020)
Viteae	Vitis	Vitis romanetii (female)	SRR8699315	222558365	45458999	91.9702	14.6569	X	0/0	VITVvi_vCabSauv08_v1.1 haplotype 2 pseudomolecules (Massonnet et al., 2020)
Viteae	Muscadinia	Muscadinia rotundifolia Fry (female)	from this study	103798251	48312440	93.0245	34.6763	X	1/1	VITMroTrayshed_v2.1 haplotype 2 pseudomolecules (Massonnet et al., 2022)
Viteae	Muscadinia	Muscadinia rotundifolia Male DVIT1750 (male)	from this study	113023634	48515708	93.0301	34.9321	X	0/1	VITMroTrayshed_v2.1 haplotype 2 pseudomolecules (Massonnet et al., 2022)
Viteae	Muscadinia	Muscadinia rotundifolia Trayshed (male)	from this study	53528548	52952755	92.4432	37.827	X	0/1	VITMroTrayshed_v2.1 haplotype 2 pseudomolecules (Massonnet et al., 2022)
Viteae	Muscadinia	Muscadinia rotundifolia Carlos (hermaphrodite)	SRR6729327	42722550	38371092	91.6566	17.9096	X	0/1	VITMroTrayshed_v2.1 haplotype 2 pseudomolecules (Massonnet et al., 2022)
Viteae	Muscadinia	Muscadinia rotundifolia Mchx (hermaphrodite)	SRR6729328	42076334	39767789	91.716	18.5909	X	0/1	VITMroTrayshed_v2.1 haplotype 2 pseudomolecules (Massonnet et al., 2022)
Viteae	Muscadinia	Muscadinia rotundifolia Dulcet (female)	SRR6729329	39995760	38387039	91.8305	17.7326	X	1/1	VITMroTrayshed_v2.1 haplotype 2 pseudomolecules (Massonnet et al., 2022)
Viteae	Muscadinia	Muscadinia rotundifolia Regale (hermaphrodite)	SRR6729331	46136132	45460998	92.9411	22.0067	X	0/1	VITMroTrayshed_v2.1 haplotype 2 pseudomolecules (Massonnet et al., 2022)
Viteae	Muscadinia	Muscadinia rotundifolia var. munsoniana (male)	SRR7819190	39031230	38618636	93.5256	27.7312	X	0/1	VITMroTrayshed_v2.1 haplotype 2 pseudomolecules (Massonnet et al., 2022)
Viteae	Muscadinia	Muscadinia rotundifolia NA7 (female)	SRR7819188	39899807	38294313	91.8565	23.2976	X	1/1	VITMroTrayshed_v2.1 haplotype 2 pseudomolecules (Massonnet et al., 2022)
Viteae	Muscadinia	Muscadinia rotundifolia (hermaphrodite)	SRR11886267	85590202	49465325	92.3839	35.1134	X	0/1	VITMroTrayshed_v2.1 haplotype 2 pseudomolecules (Massonnet et al., 2022)
Viteae	Ampelocissus	Ampelocissus ascendiflora	SRR2603953	9747203	9167092	77.5489	3.6891		0/0	VITMroTrayshed_v2.1 haplotype 2 pseudomolecules (Massonnet et al., 2022)
Viteae	Pterisanthes	Pterisanthes heterantha	SRR2602453	9695760	8958751	73.7247	2.99397		0/0	VITMroTrayshed_v2.1 haplotype 2 pseudomolecules (Massonnet et al., 2022)
Ampelopsideae	Ampelopsis	Ampelopsis aconitifolia DVIT2492 (Hermaphrodite)	from this study	104115761	100307703	97.6741	47.3781		0/0	VITAviDVIT2358_v0.2 primary contigs (this study)
Ampelopsideae	Ampelopsis	Ampelopsis aconitifolia	SRR25608216	30132845	29896922	97.301	14.3797		0/0	VITAviDVIT2358_v0.2 primary contigs (this study)
Ampelopsideae	Ampelopsis	Ampelopsis delavayana	SRR26076561	26240583	26224792	93.7536	11.9282		0/0	VITAviDVIT2358_v0.2 primary contigs (this study)
Ampelopsideae	Ampelopsis	Ampelopsis delavayana var. glabra PI 545686	from this study	59723968	47808544	115.294	26.5224		0/0	VITAviDVIT2358_v0.2 primary contigs (this study)
Ampelopsideae	Ampelopsis	Ampelopsis glandulosa	SRR5891623	23399144	22504347	97.1138	10.3077		0/0	VITAviDVIT2358_v0.2 primary contigs (this study)
Ampelopsideae	Ampelopsis	Ampelopsis glandulosa var. brevipedunculata PI 588538	from this study	49143240	46809534	96.6196	21.3896		0/0	VITAviDVIT2358_v0.2 primary contigs (this study)
Ampelopsideae	Ampelopsis	Ampelopsis glandulosa var. brevipedunculata PI 596373	from this study	60887694	57728922	96.6615	26.3172		0/0	VITAviDVIT2358_v0.2 primary contigs (this study)
Ampelopsideae	Ampelopsis	Ampelopsis glandulosa var. brevipedunculata PI 597579	from this study	57374120	54020040	96.7005	24.6108		0/0	VITAviDVIT2358_v0.2 primary contigs (this study)
Ampelopsideae	Ampelopsis	Ampelopsis humulifolia	SRR8931029	17964961	17721131	70.7501	6.10903		./.	VITAviDVIT2358_v0.2 primary contigs (this study)
Ampelopsideae	Ampelopsis	Ampelopsis japonica	SRR8931028	21357297	21012749	89.8656	9.08552		0/0	VITAviDVIT2358_v0.2 primary contigs (this study)
Ampelopsideae	Ampelopsis	Ampelopsis vitifolia DVIT2358 (Hermaphrodite)	from this study	109307484	106128178	98.4411	52.7108	X	0/0	VITAviDVIT2358_v0.2 primary contigs (this study)
Ampelopsideae	Nekemias	Nekemias cantoniensis	SRR16608263	8826426	8826112	81.2108	6.9016		0/0	VITAviDVIT2358_v0.2 primary contigs (this study)
Ampelopsideae	Nekemias	Nekemias sp.	SRR25608204	27347597	27240860	77.0134	8.06187		0/0	VITAviDVIT2358_v0.2 primary contigs (this study)
Ampelopsideae	Rhoicissus	Rhoicissus digitata	SRR2602446	8208568	7784854	73.7267	1.94726		./.	VITAviDVIT2358_v0.2 primary contigs (this study)
Parthenocisseae	Parthenocissus	Parthenocissus chinensis	SRR21968786	19880632	19162774	91.8765	7.06311		./.	VITPqu_v0.1 haplotype 1 contigs (this study)
Parthenocisseae	Parthenocissus	Parthenocissus dalzielii	SRR21968785	25407229	25091696	91.8354	9.53131		0/0	VITPqu_v0.1 haplotype 1 contigs (this study)
Parthenocisseae	Parthenocissus	Parthenocissus feddei	SRR21966609	27185702	27026327	84.6576	9.34296		0/0	VITPqu_v0.1 haplotype 1 contigs (this study)
Parthenocisseae	Parthenocissus	Parthenocissus heterophylla (from India)	SRR21966738	30478630	30281019	71.0065	9.35303		0/0	VITPqu_v0.1 haplotype 1 contigs (this study)
Parthenocisseae	Parthenocissus	Parthenocissus heterophylla (from Indonesia)	SRR21968777	23614317	22689918	85.028	7.42332		0/0	VITPqu_v0.1 haplotype 1 contigs (this study)
Parthenocisseae	Parthenocissus	Parthenocissus heptaphylla	SRR21968778	27652281	27402272	98.7823	13.5101		0/0	VITPqu_v0.1 haplotype 1 contigs (this study)
Parthenocisseae	Parthenocissus	Parthenocissus henryana	SRR21968779	6203526	6051299	88.1329	2.18808		./.	VITPqu_v0.1 haplotype 1 contigs (this study)
Parthenocisseae	Parthenocissus	Parthenocissus laetevirens	SRR21968775	4661110	4479019	81.2539	1.54037		./.	VITPqu_v0.1 haplotype 1 contigs (this study)
Parthenocisseae	Parthenocissus	Parthenocissus quinquefolia	SRR21968774	6739087	6408364	97.8156	3.0771		0/0	VITPqu_v0.1 haplotype 1 contigs (this study)
Parthenocisseae	Parthenocissus	Parthenocissus semicordata	SRR21966575	19593892	19522116	88.5361	7.5739		0/0	VITPqu_v0.1 haplotype 1 contigs (this study)
Parthenocisseae	Parthenocissus	Parthenocissus suberosa	SRR21968784	19106147	18960458	74.3877	5.97285		0/0	VITPqu_v0.1 haplotype 1 contigs (this study)
Parthenocisseae	Parthenocissus	Parthenocissus tricuspidata	SRR21968783	3973939	3806690	90.284	1.52161		0/0	VITPqu_v0.1 haplotype 1 contigs (this study)
Parthenocisseae	Parthenocissus	Parthenocissus vitacea	SRR21968782	23767123	23562096	99.3068	11.8996		0/0	VITPqu_v0.1 haplotype 1 contigs (this study)
Parthenocisseae	Yua	Yua thomsonii	SRR21968781	8344764	8267615	82.104	2.7685		0/0	VITPqu_v0.1 haplotype 1 contigs (this study)
Cisseae	Cissus	Cissus adeyana	from this study	52621238	50010130	58.3523	16.68		0/0	VITCamazonica_v0.2 primary contigs with 1 SDR only (this study)
Cisseae	Cissus	Cissus amazonica	from this study	58959043	55625299	98.9995	41.2331		0/0	VITCamazonica_v0.2 primary contigs with 1 SDR only (this study)
Cisseae	Cissus	Cissus antarctica	SRR2603945	9507206	9028548	37.082	0.986278		0/0	VITCamazonica_v0.2 primary contigs with 1 SDR only (this study)
Cisseae	Cissus	Cissus discolor	SRR2603943	10341728	9764378	64.092	2.92162		0/0	VITCamazonica_v0.2 primary contigs with 1 SDR only (this study)
Cisseae	Cissus	Cissus gongylodes	from this study	52598770	50605604	97.2688	36.0563		0/0	VITCamazonica_v0.2 primary contigs with 1 SDR only (this study)
Cisseae	Cissus	Cissus hypoglauca	SRR21942596	9978517	9751258	41.0158	0.897572		0/0	VITCamazonica_v0.2 primary contigs with 1 SDR only (this study)
Cisseae	Cissus	Cissus microcarpa	SRR2603400	9200352	8412586	81.9635	3.61056		0/0	VITCamazonica_v0.2 primary contigs with 1 SDR only (this study)
Cisseae	Cissus	Cissus quadrangularis L.	SRR8573652	18978233	17736145	59.9097	5.75576		0/0	VITCamazonica_v0.2 primary contigs with 1 SDR only (this study)
Cisseae	Cissus	Cissus rotundifolia	from this study	60563057	58774171	59.382	20.3914		0/0	VITCamazonica_v0.2 primary contigs with 1 SDR only (this study)
Cisseae	Cissus	Cissus trifoliata	SRR2603347	7536907	7064272	85.2003	3.65147		0/0	VITCamazonica_v0.2 primary contigs with 1 SDR only (this study)
Cisseae	Cissus	Cissus tuberosa	from this study	49668579	46866664	95.827	31.6973		0/0	VITCamazonica_v0.2 primary contigs with 1 SDR only (this study)
Cisseae	Cissus	Cissus verticillata	from this study	54756353	51409965	97.1203	36.2722		0/0	VITCamazonica_v0.2 primary contigs with 1 SDR only (this study)
Cayratieae	Tetrastigma	Tetrastigma angustifolium	SRR25608221	34082332	33915834	94.9847	3.93625	X	0/0	VITTvo_v0.1 haplotype 1 contigs (this study)
Cayratieae	Tetrastigma	Tetrastigma annamense	SRR25608213	28561314	28419687	89.0594	2.74165	X	0/0	VITTvo_v0.1 haplotype 1 contigs (this study)
Cayratieae	Tetrastigma	Tetrastigma cauliflorum	SRR25608211	28994386	28884522	98.049	3.52231	X	0/0	VITTvo_v0.1 haplotype 1 contigs (this study)
Cayratieae	Tetrastigma	Tetrastigma hemsleyanum	SRR14366863	360705925	29696935	98.8231	3.74268	X	0/0	VITTvo_v0.1 haplotype 1 contigs (this study)
Cayratieae	Tetrastigma	Tetrastigma lawsonii	SRR2635013	8745309	8405534	93.882	0.867502		./.	VITTvo_v0.1 haplotype 1 contigs (this study)
Cayratieae	Tetrastigma	Tetrastigma leucostaphylum	SRR25608202	28136871	28013337	97.5851	3.2594	X	0/0	VITTvo_v0.1 haplotype 1 contigs (this study)
Cayratieae	Tetrastigma	Tetrastigma nilagiricum	SRR25608228	25941360	25801661	95.9421	2.95404	X	0/0	VITTvo_v0.1 haplotype 1 contigs (this study)
Cayratieae	Tetrastigma	Tetrastigma planicaule	SRR23908957	155677048	29571403	95.7697	3.68064	X	0/0	VITTvo_v0.1 haplotype 1 contigs (this study)
Cayratieae	Tetrastigma	Tetrastigma pachyphyllum	SRR25608217	29812187	29674854	97.6624	3.55211	X	./.	VITTvo_v0.1 haplotype 1 contigs (this study)
Cayratieae	Tetrastigma	Tetrastigma pachyphyllum	SRR7121961	271421488	28114115	90.7804	2.02971		./.	VITTvo_v0.1 haplotype 1 contigs (this study)
Cayratieae	Tetrastigma	Tetrastigma pyriforme	SRR25608210	28807477	28577837	88.0301	2.61887	X	0/0	VITTvo_v0.1 haplotype 1 contigs (this study)
Cayratieae	Tetrastigma	Tetrastigma raffesiae	SRR2602391	8172410	7823814	94.3367	0.811347		./.	VITTvo_v0.1 haplotype 1 contigs (this study)
Cayratieae	Tetrastigma	Tetrastigma serrulatum	SRR25608226	27189006	27084588	90.3986	2.63956	X	0/0	VITTvo_v0.1 haplotype 1 contigs (this study)
Cayratieae	Tetrastigma	Tetrastigma sp. nov.	SRR2601925	10350940	9959041	78.0709	0.669129		0/0	VITTvo_v0.1 haplotype 1 contigs (this study)
Cayratieae	Tetrastigma	Tetrastigma thorsborneorum	SRR25608231	26247159	26131670	90.52	2.43153	X	./.	VITTvo_v0.1 haplotype 1 contigs (this study)
Cayratieae	Tetrastigma	Tetrastigma tsaianum	SRR7121920	367903312	29171344	83.6135	1.85855	X	0/0	VITTvo_v0.1 haplotype 1 contigs (this study)
Cayratieae	Tetrastigma	Tetrastigma voinierianum	SRR2601764	10220924	9757858	99.7394	1.24561		./.	VITTvo_v0.1 haplotype 1 contigs (this study)
Cayratieae	Tetrastigma	Tetrastigma voinierianum	SRR25608212	29094688	28971645	96.8263	3.64712	X	0/0	VITTvo_v0.1 haplotype 1 contigs (this study)
Cayratieae	Pseudocayratia	Pseudocayratia orientalisinensis	SRR25608209	28161217	28066892	83.3656	1.99203		0/0	VITTvo_v0.1 haplotype 1 contigs (this study)
Cayratieae	Pseudocayratia	Pseudocayratia pengiana	SRR25608218	27768958	27625900	64.6699	1.65254		0/0	VITTvo_v0.1 haplotype 1 contigs (this study)
Cayratieae	Causonis	Causonis australasica	SRR25608035	28878525	28767577	65.323	1.65011		0/0	VITTvo_v0.1 haplotype 1 contigs (this study)
Cayratieae	Causonis	Causonis ciliifera	SRR25607980	14187776	14124056	58.92	0.649844		0/0	VITTvo_v0.1 haplotype 1 contigs (this study)
Cayratieae	Causonis	Causonis ciliifera	SRR25607982	16172480	16107485	64.3681	0.832613		0/0	VITTvo_v0.1 haplotype 1 contigs (this study)
Cayratieae	Causonis	Causonis ciliifera	SRR25607983	18338508	18241098	55.2031	0.834449		0/0	VITTvo_v0.1 haplotype 1 contigs (this study)
Cayratieae	Causonis	Causonis clematidea	SRR25607990	29552147	29456402	67.8181	1.73909		0/0	VITTvo_v0.1 haplotype 1 contigs (this study)
Cayratieae	Causonis	Causonis corniculata	SRR25607981	14568061	14505053	61.2747	0.651324		0/0	VITTvo_v0.1 haplotype 1 contigs (this study)
Cayratieae	Causonis	Causonis corniculata	SRR25607984	27829289	27532783	14.9361	0.277239		./.	VITTvo_v0.1 haplotype 1 contigs (this study)
Cayratieae	Causonis	Causonis corniculata	SRR25608000	27986499	27764099	37.9075	0.859113		0/0	VITTvo_v0.1 haplotype 1 contigs (this study)
Cayratieae	Causonis	Causonis corniculata	SRR25608030	26537071	26385333	52.2007	1.13677		0/0	VITTvo_v0.1 haplotype 1 contigs (this study)
Cayratieae	Causonis	Causonis corniculata	SRR25608031	26519273	26374299	54.1409	1.04413		0/0	VITTvo_v0.1 haplotype 1 contigs (this study)
Cayratieae	Causonis	Causonis daliensis	SRR25607963	30594935	30470457	55.4781	1.37109		0/0	VITTvo_v0.1 haplotype 1 contigs (this study)
Cayratieae	Causonis	Causonis daliensis	SRR25607979	29180712	29015005	40.5491	0.968691		0/0	VITTvo_v0.1 haplotype 1 contigs (this study)
Cayratieae	Causonis	Causonis daliensis	SRR25608019	26665226	26579678	55.0853	1.15525		0/0	VITTvo_v0.1 haplotype 1 contigs (this study)
Cayratieae	Causonis	Causonis fugongensis	SRR25607975	18796711	18697449	54.7624	0.799052		0/0	VITTvo_v0.1 haplotype 1 contigs (this study)
Cayratieae	Causonis	Causonis fugongensis	SRR25607989	26377610	26254568	61.1337	1.48316		0/0	VITTvo_v0.1 haplotype 1 contigs (this study)
Cayratieae	Causonis	Causonis fugongensis	SRR25608010	32317904	32214729	61.0657	1.57576		0/0	VITTvo_v0.1 haplotype 1 contigs (this study)
Cayratieae	Causonis	Causonis fugongensis	SRR25608011	33329454	33233717	57.9718	1.56504		0/0	VITTvo_v0.1 haplotype 1 contigs (this study)
Cayratieae	Causonis	Causonis fugongensis	SRR25608013	27951777	27853621	58.1605	1.32715		0/0	VITTvo_v0.1 haplotype 1 contigs (this study)
Cayratieae	Causonis	Causonis fugongensis	SRR25608014	28290966	28201008	57.5844	1.40912		0/0	VITTvo_v0.1 haplotype 1 contigs (this study)
Cayratieae	Causonis	Causonis glauca	SRR25607965	26379209	26245234	55.7002	1.35823		0/0	VITTvo_v0.1 haplotype 1 contigs (this study)
Cayratieae	Causonis	Causonis glauca	SRR25607998	16945364	16819827	47.2846	0.496991		0/0	VITTvo_v0.1 haplotype 1 contigs (this study)
Cayratieae	Causonis	Causonis glauca	SRR25607999	29511904	29324539	53.3622	1.22547		0/0	VITTvo_v0.1 haplotype 1 contigs (this study)
Cayratieae	Causonis	Causonis glauca	SRR25608009	26586575	26476697	58.4716	1.17094		0/0	VITTvo_v0.1 haplotype 1 contigs (this study)
Cayratieae	Causonis	Causonis glauca	SRR25608020	31994641	31893083	59.6949	1.56109		0/0	VITTvo_v0.1 haplotype 1 contigs (this study)
Cayratieae	Causonis	Causonis glauca	SRR25608021	28690299	28573362	60.1854	1.35439		0/0	VITTvo_v0.1 haplotype 1 contigs (this study)
Cayratieae	Causonis	Causonis glauca	SRR25608022	27549578	27451350	61.1763	1.33668		0/0	VITTvo_v0.1 haplotype 1 contigs (this study)
Cayratieae	Causonis	Causonis glauca	SRR25608024	28000896	27906333	59.2165	1.27289		0/0	VITTvo_v0.1 haplotype 1 contigs (this study)
Cayratieae	Causonis	Causonis glauca	SRR25608025	28901004	28800554	57.1643	1.34251		0/0	VITTvo_v0.1 haplotype 1 contigs (this study)
Cayratieae	Causonis	Causonis glauca	SRR25608026	26366790	26271892	54.2492	1.11646		0/0	VITTvo_v0.1 haplotype 1 contigs (this study)
Cayratieae	Causonis	Causonis glauca	SRR25608027	27811172	27711809	58.0621	1.24654		0/0	VITTvo_v0.1 haplotype 1 contigs (this study)
Cayratieae	Causonis	Causonis glauca	SRR25608028	28771161	28673607	55.6338	1.23053		0/0	VITTvo_v0.1 haplotype 1 contigs (this study)
Cayratieae	Causonis	Causonis japonica (formely Cayratia japonica)	from this study	56597498	53681820	50.0712	2.404		0/0	VITTvo_v0.1 haplotype 1 contigs (this study)
Cayratieae	Causonis	Causonis japonica	SRR5891624	22747905	22109714	36.7133	0.638374		0/0	VITTvo_v0.1 haplotype 1 contigs (this study)
Cayratieae	Causonis	Causonis japonica	SRR25607959	27539755	27442518	55.3759	1.30242		0/0	VITTvo_v0.1 haplotype 1 contigs (this study)
Cayratieae	Causonis	Causonis japonica	SRR25607960	27925040	27820591	54.5079	1.26289		0/0	VITTvo_v0.1 haplotype 1 contigs (this study)
Cayratieae	Causonis	Causonis japonica	SRR25607961	27695443	27555376	61.8709	1.29179		0/0	VITTvo_v0.1 haplotype 1 contigs (this study)
Cayratieae	Causonis	Causonis japonica	SRR25607964	27939171	27761971	54.9809	1.33156		0/0	VITTvo_v0.1 haplotype 1 contigs (this study)
Cayratieae	Causonis	Causonis japonica	SRR25607968	27142341	27041883	55.2408	1.29696		0/0	VITTvo_v0.1 haplotype 1 contigs (this study)
Cayratieae	Causonis	Causonis japonica	SRR25608004	29148152	29024930	53.1428	1.28723		0/0	VITTvo_v0.1 haplotype 1 contigs (this study)
Cayratieae	Causonis	Causonis japonica	SRR25608007	35522936	35313593	51.8207	1.4838		0/0	VITTvo_v0.1 haplotype 1 contigs (this study)
Cayratieae	Causonis	Causonis japonica	SRR25608008	29754506	29338953	51.598	1.25515		0/0	VITTvo_v0.1 haplotype 1 contigs (this study)
Cayratieae	Causonis	Causonis japonica var. pseudocayratia	SRR21942597	29835834	29823938	56.1327	1.48163		0/0	VITTvo_v0.1 haplotype 1 contigs (this study)
Cayratieae	Causonis	Causonis japonica var. pseudotrifolia	SRR25607969	28666341	28510634	95.6595	0.302425		0/0	VITTvo_v0.1 haplotype 1 contigs (this study)
Cayratieae	Causonis	Causonis japonica var. pseudotrifolia	SRR25607970	28909441	28650175	53.94	1.35478		0/0	VITTvo_v0.1 haplotype 1 contigs (this study)
Cayratieae	Causonis	Causonis japonica var. pseudotrifolia	SRR25607971	27159134	27032909	55.7179	1.31805		0/0	VITTvo_v0.1 haplotype 1 contigs (this study)
Cayratieae	Causonis	Causonis japonica var. pseudotrifolia	SRR25607972	30819313	30691075	55.9002	1.53757		0/0	VITTvo_v0.1 haplotype 1 contigs (this study)
Cayratieae	Causonis	Causonis japonica var. pseudotrifolia	SRR25607973	30223904	30097997	53.7739	1.44114		0/0	VITTvo_v0.1 haplotype 1 contigs (this study)
Cayratieae	Causonis	Causonis japonica var. pseudotrifolia	SRR25608005	28399177	28282274	55.3712	1.23058		0/0	VITTvo_v0.1 haplotype 1 contigs (this study)
Cayratieae	Causonis	Causonis japonica var. pseudotrifolia	SRR25608029	28593819	28415219	57.6086	1.32518		./.	VITTvo_v0.1 haplotype 1 contigs (this study)
Cayratieae	Causonis	Causonis maritima	SRR25607978	12773287	12699443	51.9013	0.51805		./.	VITTvo_v0.1 haplotype 1 contigs (this study)
Cayratieae	Causonis	Causonis maritima	SRR25607987	17931582	17816980	50.3661	0.617106		0/0	VITTvo_v0.1 haplotype 1 contigs (this study)
Cayratieae	Causonis	Causonis maritima	SRR25607988	18294647	18195824	64.3526	0.829893		0/0	VITTvo_v0.1 haplotype 1 contigs (this study)
Cayratieae	Causonis	Causonis maritima	SRR25608002	31566723	31324505	51.942	1.34815		0/0	VITTvo_v0.1 haplotype 1 contigs (this study)
Cayratieae	Causonis	Causonis maritima	SRR25608034	30319396	30189198	61.6804	1.48803		0/0	VITTvo_v0.1 haplotype 1 contigs (this study)
Cayratieae	Causonis	Causonis medoensis	SRR25607976	18147551	18058827	41.0063	0.575728		./.	VITTvo_v0.1 haplotype 1 contigs (this study)
Cayratieae	Causonis	Causonis medoensis	SRR25607991	19065517	18981819	61.7485	1.06944		0/0	VITTvo_v0.1 haplotype 1 contigs (this study)
Cayratieae	Causonis	Causonis mollis	SRR25607962	26229320	26113219	58.26	1.21924		0/0	VITTvo_v0.1 haplotype 1 contigs (this study)
Cayratieae	Causonis	Causonis mollis	SRR25607996	36041760	35830114	57.0363	1.68446		0/0	VITTvo_v0.1 haplotype 1 contigs (this study)
Cayratieae	Causonis	Causonis mollis	SRR25607997	26174403	25886251	58.577	1.2297		0/0	VITTvo_v0.1 haplotype 1 contigs (this study)
Cayratieae	Causonis	Causonis mollis	SRR25608001	27943779	27841597	56.8344	1.39964		./.	VITTvo_v0.1 haplotype 1 contigs (this study)
Cayratieae	Causonis	Causonis mollis	SRR25608012	29336331	29202139	56.3559	1.35391		0/0	VITTvo_v0.1 haplotype 1 contigs (this study)
Cayratieae	Causonis	Causonis mollis	SRR25608023	27739152	27606122	57.4001	1.25517		0/0	VITTvo_v0.1 haplotype 1 contigs (this study)
Cayratieae	Causonis	Causonis montana	SRR25607993	66487388	65841874	32.2411	1.42326		0/0	VITTvo_v0.1 haplotype 1 contigs (this study)
Cayratieae	Causonis	Causonis montana	SRR25607994	72417343	71489201	37.087	1.92295		0/0	VITTvo_v0.1 haplotype 1 contigs (this study)
Cayratieae	Causonis	Causonis montana	SRR25608006	29303858	29184710	64.518	1.45325		0/0	VITTvo_v0.1 haplotype 1 contigs (this study)
Cayratieae	Causonis	Causonis sessilifolia	SRR25607967	27627295	27521072	53.3525	1.1486		0/0	VITTvo_v0.1 haplotype 1 contigs (this study)
Cayratieae	Causonis	Causonis tenuifolia	SRR25607986	29764435	29632731	58.6933	1.37256		0/0	VITTvo_v0.1 haplotype 1 contigs (this study)
Cayratieae	Causonis	Causonis timoriensis var. mekongensis	SRR25607966	17501278	17406041	55.8908	0.828136		0/0	VITTvo_v0.1 haplotype 1 contigs (this study)
Cayratieae	Causonis	Causonis timoriensis var. mekongensis	SRR25607974	28548938	28285710	36.4881	0.890619		0/0	VITTvo_v0.1 haplotype 1 contigs (this study)
Cayratieae	Causonis	Causonis timoriensis var. mekongensis	SRR25607977	30370086	30130191	45.3739	1.16916		0/0	VITTvo_v0.1 haplotype 1 contigs (this study)
Cayratieae	Causonis	Causonis timoriensis var. mekongensis	SRR25608016	29132436	29012245	54.9033	1.2993		0/0	VITTvo_v0.1 haplotype 1 contigs (this study)
Cayratieae	Causonis	Causonis timoriensis var. mekongensis	SRR25608033	30741411	30617206	55.182	1.36764		0/0	VITTvo_v0.1 haplotype 1 contigs (this study)
Cayratieae	Causonis	Causonis trifolia	SRR25607985	29682657	29444344	52.1715	1.22046		0/0	VITTvo_v0.1 haplotype 1 contigs (this study)
Cayratieae	Causonis	Causonis trifolia	SRR25607995	29243151	28949865	53.8185	1.17596		0/0	VITTvo_v0.1 haplotype 1 contigs (this study)
Cayratieae	Causonis	Causonis trifolia	SRR25608003	29417350	29282364	53.5845	1.2695		0/0	VITTvo_v0.1 haplotype 1 contigs (this study)
Cayratieae	Causonis	Causonis trifolia	SRR25608015	28506938	28398298	54.6402	1.22074		0/0	VITTvo_v0.1 haplotype 1 contigs (this study)
Cayratieae	Causonis	Causonis trifolia	SRR25608017	29983554	29849531	55.4411	1.37636		0/0	VITTvo_v0.1 haplotype 1 contigs (this study)
Cayratieae	Causonis	Causonis trifolia	SRR25608018	25896235	25792688	53.524	1.03561		0/0	VITTvo_v0.1 haplotype 1 contigs (this study)
Cayratieae	Causonis	Causonis trifolia	SRR25608032	26600843	26484257	61.375	1.3191		0/0	VITTvo_v0.1 haplotype 1 contigs (this study)
Cayratieae	Causonis	Causonis wentsiana	SRR25607992	73533380	72794966	18.2844	0.75967		0/0	VITTvo_v0.1 haplotype 1 contigs (this study)
Cayratieae	Cayratia	Cayratia acris	SRR25608219	29612059	29465099	57.5644	1.13896		0/0	VITTvo_v0.1 haplotype 1 contigs (this study)
Cayratieae	Cayratia	Cayratia cheniana	SRR25608205	21457585	21359463	61.3419	1.13704		0/0	VITTvo_v0.1 haplotype 1 contigs (this study)
Cayratieae	Cayratia	Cayratia geniculata	SRR25608206	9753304	9501957	60.0017	0.438478		0/0	VITTvo_v0.1 haplotype 1 contigs (this study)
Cayratieae	Cayratia	Cayratia hayatae	SRR25608214	29320700	29103536	61.7219	1.43489		0/0	VITTvo_v0.1 haplotype 1 contigs (this study)
Cayratieae	Cayratia	Cayratia pedata	SRR25608229	29116901	28954755	51.379	1.1983		0/0	VITTvo_v0.1 haplotype 1 contigs (this study)
Cayratieae	Cayratia	Cayratia pedata	SRR25608222	26667090	26588277	87.6095	2.57454		./.
Cayratieae	Cayratia	Cayratia saponaria	SRR25608230	27101354	26964266	57.0451	1.1272		0/0	VITTvo_v0.1 haplotype 1 contigs (this study)
Cayratieae	Cayratia	Cayratia sp.	SRR25608203	29748173	29593725	54.2906	1.25139		0/0	VITTvo_v0.1 haplotype 1 contigs (this study)
Cayratieae	Cyphostemma	Cyphostemma adenopoda	SRR2634746	8036748	7781804	40.419	0.134803		./.	VITTvo_v0.1 haplotype 1 contigs (this study)
Cayratieae	Cyphostemma	Cyphostemma cymosum	SRR25608207	28497746	28332985	36.5534	0.661153		0/0	VITTvo_v0.1 haplotype 1 contigs (this study)
Cayratieae	Cyphostemma	Cyphostemma dehongense	SRR25608220	29137412	29025492	29.3137	0.690733		0/0	VITTvo_v0.1 haplotype 1 contigs (this study)
Cayratieae	Cyphostemma	Cyphostemma humile	SRR2603344	6541108	6200334	44.0187	0.101835		./.	VITTvo_v0.1 haplotype 1 contigs (this study)
Cayratieae	Cyphostemma	Cyphostemma juttae	SRR2603343	7332605	7028521	42.7294	0.13582		0/0	VITTvo_v0.1 haplotype 1 contigs (this study)
Cayratieae	Cyphostemma	Cyphostemma roseiglandulosum	SRR25608225	24597284	24367623	19.9896	0.29236		0/0	VITTvo_v0.1 haplotype 1 contigs (this study)
Cayratieae	Cyphostemma	Cyphostemma sandersonii	SRR2602750	6754332	6492265	43.4378	0.149968		./.	VITTvo_v0.1 haplotype 1 contigs (this study)
Cayratieae	Cyphostemma	Cyphostemma serpens	SRR25608208	29871160	29694696	23.6739	0.405192		0/0	VITTvo_v0.1 haplotype 1 contigs (this study)
Cayratieae	Cyphostemma	Cyphostemma uwanda	SRR25608224	24306314	24089257	24.9402	0.357817		0/0	VITTvo_v0.1 haplotype 1 contigs (this study)
Cayratieae	Afrocayratia	Afrocayratia delicatula	SRR25608223	19153922	18983358	72.5537	0.724746		0/0	VITTvo_v0.1 haplotype 1 contigs (this study)
Cayratieae	Afrocayratia	Afrocayratia triternata	SRR25608227	28036509	27898514	51.6515	0.895137		0/0	VITTvo_v0.1 haplotype 1 contigs (this study)
Leeaceae	Leea	Leea cuccinea 1464	from this study	65338942	61298187	99.7524	32.1195	X	0/0	Lcocc1464_v0.1 haplotype 1 contigs (this study)
Leeaceae	Leea	Leea guineensis	SRR2602745	9113598	8391089	45.9757	0.877999		./.	Lcocc1464_v0.1 haplotype 1 contigs (this study)
