# Supplementary material for: Evolutionary conservation of the grape sex-determining region in angiosperms and emergence of dioecy in Vitaceae
Source: Nat Commun. 2025 Jul 1;16:6047. doi: 10.1038/s41467-025-61387-9 (PMC12215612; doi:10.1038/s41467-025-61387-9)
Supplement: Supplementary file 10 — Supplementary Data 7 [file 41467_2025_61387_MOESM10_ESM.xlsx]

## Sheet: Sheet1
Supplementary Data 7: Summary of the intergenic repeats among the regions homologous to the Vitis sex-determining region. Source data are provided as a Source Data file.
	P. quinquefolia DVIT2400		A. vitifolia DVIT2358	A. aconitifolia		T. voinieranum		C. amazonica				C. gongylodes								L. coccinea 1464
	Haplotype 1	Haplotype 2	Haplotype 1	Haplotype 1	Haplotype 2	Haplotype 1	Haplotype 2	Haplotype 1	Haplotype 2	Haplotype 3	Haplotype 4	Haplotype 1	Haplotype 2	Haplotype 3	Haplotype 4	Haplotype 5	Haplotype 6	Haplotype 7	Haplotype 8	Haplotype 1	Haplotype 2
Repeat class	VITPquDVIT2400_v1.0_h1tg000035l	VITPquDVIT2400_v1.0_h2tg000023l	VITAviDVIT2358_v1.0_Primary000000F	VITAac_v1.0_primary000014F	VITAac_v1.0_scaffold1			VITCamazonica_v1.0_primary000000F	VITCamazonica_v1.0_scaffold1	VITCamazonica_v1.0_primary000006F	VITCamazonica_v1.0_scaffold2	VITCgongylodes_v1.0_primary000050F	VITCgongylodes_v1.0_scaffold1	VITCgongylodes_v1.0_primary000160F	VITCgongylodes_v0.1_primary000641F	VITCgongylodes_v1.0_primary000323F	VITCgongylodes_v1.0_haplotig000323F_001	VITCgongylodes_v0.1_primary000196F	VITCgongylodes_v1.0_scaffold2	Lco1464_v1.0_h1tg000009l	Lco1464_v1.0_h2tg000010l
DNA/CMC-Chapaev	0	0	0	0	0	0	1992	0	0	0	0	0	0	0	0	0	0	0	0	0	0
DNA/CMC-EnSpm	0	0	254	0	0	1988	4895	0	0	0	0	0	0	0	0	0	48	0	0	333	333
DNA/hAT-Ac	0	0	491	0	0	1367	53	0	0	0	0	0	0	0	0	0	0	0	0	1096	1023
DNA/hAT-Charlie	0	0	53	0	0	0	0	0	0	0	0	0	0	0	0	0	0	0	0	0	0
DNA/hAT-Tag1	0	0	451	0	117	8535	4350	0	0	0	0	0	0	0	0	0	0	0	0	2431	2431
DNA/IS3EU	0	0	0	1740	222	262	0	0	0	0	0	0	0	0	0	0	0	0	0	0	0
DNA/MULE-MuDR	0	0	6167	945	1388	8909	12452	0	0	0	0	0	0	260	0	0	0	0	0	1844	1844
DNA/PIF-Harbinger	0	0	4796	2640	2965	437	0	0	0	0	0	202	202	64	64	185	179	38	0	325	325
DNA/TcMar-Mariner	0	0	0	0	0	2507	0	0	0	0	0	0	0	0	0	0	0	0	0	0	0
DNA/Zisupton	0	0	110	191	154	507	0	0	0	0	0	1242	1242	0	0	1304	1359	0	0	0	0
LINE/L1	2332	2331	518	98	359	7428	6312	68	68	0	0	13	0	13	0	54	54	147	200	130	130
LINE/L2	0	0	0	0	0	0	0	0	0	0	0	0	0	0	0	0	0	0	0	497	497
LINE/RTE-BovB	0	67	300	95	0	0	0	0	0	0	0	0	0	0	0	0	0	343	342	0	0
Low_complexity	891	870	1131	1080	1046	1775	1613	455	358	463	380	281	282	233	333	393	315	448	371	676	676
LTR	0	0	0	0	0	0	948	0	0	0	0	0	0	0	0	0	0	0	0	0	0
LTR/Caulimovirus	0	0	3540	206	418	0	1403	0	0	0	0	0	0	0	0	0	0	0	0	0	0
LTR/Copia	6285	1614	19706	27015	12763	41067	39478	4029	8355	32	32	0	0	0	6188	323	323	908	908	1971	1971
LTR/ERV1	0	0	0	0	0	1161	10534	242	242	0	0	0	0	0	0	0	0	0	0	2024	2039
LTR/ERVK	0	0	0	0	0	933	0	0	0	0	0	0	0	0	0	0	0	0	0	0	0
LTR/Gypsy	3114	3114	1468	2288	3290	181726	159618	0	0	0	0	5625	5583	194	156	5684	5684	862	281	15955	15955
LTR/Ngaro	0	0	0	68	72	0	0	0	0	0	0	0	0	0	0	0	0	0	0	0	0
PLE/Chlamys	0	0	0	0	0	0	0	0	0	0	0	126	126	0	183	0	43	0	0	1727	1727
RC/Helitron	0	0	71	0	0	538	0	27	0	0	0	0	0	0	0	0	0	0	0	0	0
Simple_repeat	2928	3161	5078	3463	3881	8370	8214	959	920	1234	1094	1196	1160	1076	873	923	897	1023	999	2624	2624
SINE/ID	0	0	0	0	0	5378	0	0	0	0	0	0	0	0	0	0	0	0	0	0	0
SINE/tRNA	0	0	251	568	745	0	0	0	0	0	0	367	338	67	473	565	645	36	79	64	64
snRNA	0	0	71	0	0	0	0	0	0	0	0	0	0	0	0	0	0	0	0	0	0
tRNA	0	0	0	0	0	0	0	0	0	0	0	0	0	0	0	0	108	0	0	0	0
Unknown	35076	34328	57573	44631	55942	458573	416525	6168	8795	4317	5648	4131	3863	3228	3944	2853	2732	3284	3126	16588	16898
Total	50626	45485	102029	85028	83362	731461	668387	11948	18738	6046	7154	13183	12796	5135	12214	12284	12387	7089	6306	48285	48537
