# Supplementary material for: Evolutionary conservation of the grape sex-determining region in angiosperms and emergence of dioecy in Vitaceae
Source: Nat Commun. 2025 Jul 1;16:6047. doi: 10.1038/s41467-025-61387-9 (PMC12215612; doi:10.1038/s41467-025-61387-9)
Supplement: Supplementary file 11 — Supplementary Data 8 [file 41467_2025_61387_MOESM11_ESM.xlsx]

## Sheet: Sheet1
Supplementary Data 8: Transcription factors with different number of binding sites in M vs. F and H alleles of VviYABBY3 promoter region.
	Number of binding sites
Trascription factor	VITMroMaleDVIT1750_v0.1_M	VITMroTrayshed_M	VITVarB40_14_M	VITVvi_sDVIT3351.27_M	VITVvi_sDVIT3603.16_M	VITMroMaleDVIT1750_v0.1_F	VITMroTrayshed_F	VITMroFry_v0.2_F1	VITMroFry_v0.2_F2	VITVarB40_14_F	VITVvi_sDVIT3351.27_F	VITVvi_sDVIT3603.16_F	VITVvi_vCabSauv08_F	VITVvi_vCabSauv08_H	VITVvi_vChar04_H2	VITVvi_vRies24_H2	VITVvi_vZin03_F	VITVvi_vZin03_H
Adof1	6	6	6	6	6	4	4	4	4	3	2	3	2	2	3	3	2	2
ATHB15	3	3	4	4	4	2	2	2	2	2	2	2	2	2	2	2	2	2
HDG1	8	8	8	9	9	6	6	6	6	7	6	5	6	6	6	6	6	6
MYB59	1	1	1	1	1	0	0	0	0	0	0	0	0	0	0	0	0	0
MYB77	4	4	3	3	3	1	1	1	1	1	1	1	1	1	1	1	1	1
MYB81	10	10	10	10	10	8	8	8	8	8	9	9	9	9	9	9	9	9
OBP1	9	9	9	9	9	8	8	8	8	6	4	6	4	4	6	6	4	4
Dof2	32	32	32	32	32	34	34	34	34	35	37	37	37	37	37	37	37	37
GATA9	4	4	5	5	5	6	6	6	6	8	6	6	6	6	6	6	6	6
MNB1A	35	35	36	32	32	38	38	38	38	38	40	40	40	40	40	40	40	40
SPL4	6	6	6	6	6	7	7	7	7	7	7	7	7	7	7	7	7	7
SPL12	4	4	4	4	4	5	5	5	5	5	5	5	5	5	5	5	5	5
