# Supplementary material for: Evolutionary conservation of the grape sex-determining region in angiosperms and emergence of dioecy in Vitaceae
Source: Nat Commun. 2025 Jul 1;16:6047. doi: 10.1038/s41467-025-61387-9 (PMC12215612; doi:10.1038/s41467-025-61387-9)
Supplement: Supplementary file 12 — Supplementary Data 9 [file 41467_2025_61387_MOESM12_ESM.txt]

Supplementary Data 9:Sequences of the two LTRs of the two LTR retrotransposons identified between VviPLATZ1 and KASIII in the M haplotypes of M. rotundifolia.
Retrotransposon1
>VITMroMaleDVIT1750_v0.1_haplotig000004F_009:410600-410773
ATAAAAAAACATAAGATGCTATTTGGTAATCTGATCATGATTTGCAGGAAAAGGTTGTGTTTTTCAGCCTGGCTAAAAAATCGTGGATTTAGGGTTCGTGAAATTTAAATCTAATGGCACAAAAGCAAAGAGACCCCTAGAACAAATCCAGAAAGCACAGGGAGCAAAAAAAAA
>VITMroMaleDVIT1750_v0.1_haplotig000004F_009:413563-413737
AAAAAAACATAAGATGCTATTTGGTATTCTGATCATGATTTGCAGGCAAAGGTTGTGTTTTTCAGCCTGGCTCAAAAATCGTGGATTTAGGGTTCGTGAAATTTAAATCCAATGGCACAACAGCAAAGAGACCCTAAAACAGAACCAGAAAACACAGGGAGCAAAAAAAAAGCAA

>VITMroTrayshed_v2.1.hap1.chr02:4544191-4544364
ATAAAAAAACATAAGATGCTATTTGGTAATCTGATCATGATTTGCAGGAAAAGGTTGTGTTTTTCAGCCTGGCTAAAAAATCGTGGATTTAGGGTTCGTGAAATTTAAATCTAATGGCACAAAAGCAAAGAGACCCCTAGAACAAATCCAGAAAGCACAGGGAGCAAAAAAAAA
>VITMroTrayshed_v2.1.hap1.chr02:4547156-4547330
AAAAAAACATAAGATGCTATTTGGTATTCTGATCATGATTTGCAGGCAAAGGTTGTGTTTTTCAGCCTGGCTCAAAAATCGTGGATTTAGGGTTCGTGAAATTTAAATCCAATGGCACAACAGCAAAGAGACCCTAAAACAGAACCAGAAAACACAGGGAGCAAAAAAAAAGCAA

Retrotransposon2
>VITMroMaleDVIT1750_v0.1_haplotig000004F_009:418284-418653
CAGTTGCTAGATTTGTTGGAAAAATTTTTATATGGGCTAACATTAATTGAATAATTTGTATTTGCAAAAACGGGTTAATAGATAGTCTATTATATAATGAGCCCAATTAATTAGTGATCACATTTTGGATTGAGTTTTGTATCTTTTAAGTAGAAGTTCAATTGAGTGGCAAGTATAGCTATGGGTCTCATTGAAGCCCATTATGGGAGGGCTCAATGAGAACCCAATATTGAGTTATGCTAAGTCCCCTCTCTAATCTGGATAAAAAGGGTATTTCTGCTTTCCCATAAAACCACCATAGTTGTTATCAAGATCATAGAGAGGAAGACTTGGTTGCAACAATCATTCAATTTTTTTGGGATGACTCAAA
>VITMroMaleDVIT1750_v0.1_haplotig000004F_009:425211-425568
GATAATGTTGGAAAATTTTTATATGGGCTAATATTAATTGAATAATTTGTATTTGCAAAAACGGGTTAATGGATAGTCTGTTATATGATGAACCCAATTAACTAGTGATCACATTTTGGATTGGGTTTTGCATCTTTTGAGTAGAAGCTTAGTTGAGTGGCAAGTGTAGGCTATGGGTCTCATTGAAGCCCATTATGGGAGGGCCCAATGAGAACCCAATATTGAGTTATGCTAAGTCCCCTCTCTAATCTAGATCAAAAGGGTCTTTTTGTTTCTCCATAGAGCCACCATAGTTGTTATCAAGATCATAGAGAGGAAGACTTGGTTGCAACAATCATTCAATTTTTTTATGATGGCT

>VITMroTrayshed_v2.1.hap1.chr02:4551874-4552243
CAGTTGCTAGATTTGTTGGAAAAATTTTTATATGGGCTAACATTAATTGAATAATTTGTATTTGCAAAAACGGGTTAATAGATAGTCTATTATATAATGAGCCCAATTAATTAGTGATCACATTTTGGATTGAGTTTTGTATCTTTTAAGTAGAAGTTCAATTGAGTGGCAAGTATAGCTATGGGTCTCATTGAAGCCCATTATGGGAGGGCTCAATGAGAACCCAATATTGAGTTATGCTAAGTCCCCTCTCTAATCTGGATAAAAAGGGTATTTCTGCTTTCCCATAAAACCACCATAGTTGTTATCAAGATCATAGAGAGGAAGACTTGGTTGCAACAATCATTCAATTTTTTTGGGATGACTCAAA
>VITMroTrayshed_v2.1.hap1.chr02:4558803-4559160
GATAATGTTGGAAAATTTTTATATGGGCTAATATTAATTGAATAATTTGTATTTGCAAAAACGGGTTAATGGATAGTCTGTTATATGATGAACCCAATTAACTAGTGATCACATTTTGGATTGGGTTTTGCATCTTTTGAGTAGAAGCTTAGTTGAGTGGCAAGTGTAGGCTATGGGTCTCATTGAAGCCCATTATGGGAGGGCCCAATGAGAACCCAATATTGAGTTATGCTAAGTCCCCTCTCTAATCTAGATCAAAAGGGTCTTTTTGTTTCTCCATAGAGCCACCATAGTTGTTATCAAGATCATAGAGAGGAAGACTTGGTTGCAACAATCATTCAATTTTTTTATGATGGCT
