# Supplementary material for: Evolutionary conservation of the grape sex-determining region in angiosperms and emergence of dioecy in Vitaceae
Source: Nat Commun. 2025 Jul 1;16:6047. doi: 10.1038/s41467-025-61387-9 (PMC12215612; doi:10.1038/s41467-025-61387-9)
Supplement: Supplementary file 13 — Supplementary Data 10 [file 41467_2025_61387_MOESM13_ESM.txt]

Supplementary Data 10: Sequences of the ends of inversion used to evaluate genetic distances.
M. rotundifolia Trayshed 5' end of inversion
>VITMroTrayshed_v2.1.hap1.chr02:4707885-4715941 (reverse complement)
TACAATGCAAGTGATATGGACATGTATGTGACCGCAAATCTTTATTATAAATAAAATACTAAAGCCTAAATGCGTGATAACTCTAGAGAAAAAAAAAATAGATAAAGTCATTATGACTTTGTAGTATTCTAGGTTGTCGTCATCTATGATAAGCTCTAATTTGTTCAATTGTTTTTGGATTAAAAGGATTAATTATCTACTATAGGTAAATAAAAAAATAAAAAAAAAAAATAAAAACCTAACGTGAATAGATCAAAATAAAATATGGATAAAGATTTCCTAAAATAAACTTATTTAAATTATACAATAAGTATCGATTTTTAATTTAATTAATCATAATTGAGTATTCACAATCCAACTTCAGGTATAAACCTTTAGGTGAAACAAGAGCATATAATTTAATAATCTTAGGGTAATCATAATGCATGGTCCAACAAGACCAACTTAAGTTTCACACCTCAAAGTTGATTTGTATCCTAACTTTTAATATTTTATTTCATTTAATTGCTTAATAGATGAATAAATATAAAATCTAAGTTTAAGTCTAATGTTTTTAAACTTTTACCACTCTGTGTAGATTTGCCTTAGTATAGATAACAATGACAAAATCTATGATAACTAAGGATCAAAATGATTGAAAATCCCTATTATCAAGGAATATGTGATTACACTATTTCTCAAGTCAAACTAACTTTAGAGGATATTTTAATCTTAACACCAACGTCTTTAACCTTTTATTCAATTCCATTATTAATCTGATTTCACTTATTGTTTCCTTTTGGATCTAACCTTAAGTTTTCATGTTTCACCCCCAAAATGACTTTTTAACCTTTTATAAGCATATTCTCACATGCATAAAAGAATAAGAAAGAATCATTATTGATTTTAAATAAATTATAAGTAATAATATATTCAATAATAAAAAGAGAAAAAAAAAACAAATCAGGAAAAATCTTCAGGGTATTCTTCTTCCTTCCTCATAATCATAAAGTCATCTGATTTTCTTTAAAAAAAAAATCAAGAACGCTTTAGAAAACATAAAACTTGAGTTTTTATAGTTTCCACAAAAGAAAACCTAACACATAGCACGTTCTTATTGACCACTTATTTTACAAATAATTACCTAAAAATGACTATAAAAAAAATCATAATTTCTAGTCATGTGGGGTCCACTTAGGGTGGATAGAGAGCCTAAGATGCAATTCTTGAGGTAGAGGAGGATCATAAATATCAAAGTGGCAATATGTGATTTTGAAATTGGGTCATTTCGAAATGGATTTCAAATTCATAAAAATGACTAAAAATAAATAATAAAATCATGATTTCCAATCGTATAGGGTTCACTTAAGGCGGATAGAGTGCTTAAAATGCAATTCTCGAGGTGAAAGAGGAGAAACATCAAAGTAGTAGTGTGTGATTTTGAAATTGGGTCATTTCGAAATGAATTTCAAATTCATAAGTTGATTTTCAAAATCATTTTGAAATGATCCTTCAATTTTGTGCAGTTGTTTTCAAATGGTTATAACTTCTTCATTTAAGTTTCGATTTATGCACTATTTGAAACATTAGACTCCTACTATTGAGCTTCAAAACCATATATGGCTTGCTCCATAAAGATCACGAGAAGTACTTCAAAAATCAGGTCAAAGTTAAGGTTGTTGCTAGGTTTGAGTTCCAAATTTCATTTTAATTTTGATTGTAGTTGCTTCTAAACCTCTTTCCTTATGGTTGTTTGTCATCTATCTTTCTTTATAATATTCATTACTAGTATTTCATACTCATGACTCACTCATTTCAACCTTTCTTAGACTCTTCATGGTTCATATGTCCCAAGTCTCTCAGTTATGCATGTTTAACATTTCCACTTCCTTGGTTGATAATAATTTTTACACTTATCATTTTCTTCATCTCTTTAACTTGAAATTAGACTTAAAATAGAAGTTAGATCCATAAATAAGGCCTTAACATCAATTTAAGTTAAGTTTGATGATTTGAGCTTTTTATATTGTATAAATCATAGCATATATGTGTCATTGGAGTGCATATTTTGACTCAAATCAGCATACTTAATTAATTAATACTTATAGGATACTCAAGGGAAAGAGGAAAGTAAATAAATAAATTTATTAATGAATCTCAATTATGTCATATTTTTTAGGGTTCTATCCCAACAAGTGCAACAATATCATTAAGATCAATTAAACAAACAATGGTGGTCATTTCTTTAAATCATTTAGAGATACTCTCAATTTATGAAGCAAATTTTGAATGTGTATGGTTAATGGCAATGATTCAGCATATTCAGAAATCATGTGGACTATCCTCTATTAAAGATAATGCTACCAAGTGTCATGAAGATAATGCTACTTGTTTTGCATAAATTAAAGGAATATTTTAAAAATGTGATAAAACTAAGTAGATTTCTACCAAATTCTTCTATAACTCCAAGAGAATGGTGAAATCGATGGTTAGGATGTCTGGTTTCATGATAATAAAGTAGATTTATTCACAAAAGCTTTACTATTGACTACATTGAAATGGTTAAGATACAACATTGAAACGTGAAAATTGAGAGATTTGTCGATTAAAGTGTTGAAGAAAGCATAATCATGTTTATATAAGAGAGATAATATTGGTATAGATATACTGTTTTCTTTTCTCCTTTGTTTAGGTTTTATTCCACTGGATTTTACTAACAAGGTTTGTGATAAGACAATTCTAATAGTCAAATCATTTAAATAATATTATATTCTTTTTTATTTATTAGGGTTTTTCCTATTGATTTTTTCCCAATAAGGTTTTAATAAGACATATTCTTATAATCATCTAATGAGGAGTATTATAAGTAATAAAGTTTGTTACAGAAATTTGTTAAGATATGAGAACTTGTAAATGATCATCCAATTTTTGATATAAATGATTATCTCAAATGTTGTTGTAAATATCTTTATGACTTTTCATAAAATGGGGACCTATTAATTAAATTAGTATCCTATTCTAAGCATTGCAATTTATTTCTAGATTGATTTCTTCTTATTCTTTTATTTTACAACAAAATTTAATTTTTGAACCTTTCCACAAATAATAATTTTTAAAATTCTTACTTCATTCTAAATTCTAAAATGATTATTATTATTTTTTTTGTGGAAATTAATCATTTTTCCAAATATTTATACCATTCCAAATTTAAATAATCAAAATTGATTTTTTTTTTCCAAAAGTTAATAATTTGTCAAACGAAAATCAAAATTATTATTATTTTAAAAGTAATTCCTAAATTTTTTTTTTATCATATTTCAATAACCATGTAAAAATCTCTGGTCACGATATTACTTTAAAAAGTATCATAAAGAACTATCAAGATTTTTTTCCGTCATGGTTTAGATTATAACTGTTGTCATGGATTTTCTTCTGGTCGCACTTTTTATGATGACCATGGCTAATATTCTAAAGGATTTTTGTTTTTTTATTTAAAATTAAAAAAAAAAAAAAACCCAAGACAAAAAGTCATAAGATTTCCTTCAAGTCATGGTTTCTATGGTATGACCGTAAGTCCACATAGTCATGATTTTACTACAAAAGTGACCGAAAGCTATCATATTTAATAAATTAATTGCATTTGGGCGCTCGATATATGTGAAATTTTGGAAACCTTCAAGGGTAGAGGAACCACATTAAGCTTGCGTCTTGGTATTGATAGACAAGACAGTAAGTTATAAAGGGATTTGCAGGTTAGGGATTTCAATTGAAGTGTTGTAGGCTGCAATGTCGGGAACGAAGAAATCGAGAAAACCCATTTGCCAGCTCTTGTGGTGCGAGTGTGTTCTGTATTAGGATTCAAACAATCTGATCTCCTATTTCCCATCTTCAAAATTCTCATCCTTTGTAATTGAATTTGACCTTTGTATTAACTCTTCTTCCAGGGAAAATGGCTTCAATAATTTTGCTTCTGAAAAAGAATAAAGATTTCACAGAGACCTCCAAAATTGAACTTGTCATCAACACATATTTTGCAGTCAGTTATTCTCGATAGTCCAAACTTCAACACAAAAAGTCATCATCTGGGACCTCATGGTCATGGCCAGAAACAAATCTGTAAAGTATTTCTAGCCGTTGCGGCACAGAAAATTTAATTTTTCAAGGTATAAAGGCAGCCTAAATAATGAACAAAATGACATAAAGCCAACGCCCCCTCGCTTATGGTAGTGACACGAACCACCTGAGGACCCACAAATCTGAACCCCTTTGCATGCGTGTCACGCACCTGTTTTGCATGGCACCTTACACCGCTTCATCACTTCACCAGTCCCACTTTAAATCTCACGCTCTACACGCCACCCCTTCCAAACACTTCACGCTCTCCATGGCTCTGCATCGATCTGTTTGCCTCCTGAACTCAGCGCTGCTGCTGCTGTTTCTGTTACTTGCTGAAGGTACTGGGGGCGCTCGAGCTTTAAGGCTGAGCCGGTGGGATCAGAAGATATGGATGCCAACTGATAAGGTTGAAGCGGAAGGGGATGGTGAAGAAAGGGGCACGAGCTGGGCGGTTCTCGTGGCCGGCTCATATGGATACGGAAATTACAGGCACCAGGTGGGCTTTTTCTTCTAGGGGTTTTTACTCTCAATTCATGAACTGATTGCAAATTTGGAAATAATATTGGGAAAACTGAACAATTGGGTTTTGGGTGTTTGCAGGCTGATGTGTGCCATGCTTATCAGTTGCTGAAAAGAGGAGGGCTGAAGGATGAGAACATAGTGGTGTTTATGTACGATGATATCGCCACTCATGATTTCAATCCCAGGCCCGGCGTAATAATCAATCATCCGCAAGGTGATGATGTATATGCTGGTGTACCTAAGGTTTGTTCAATCGTTTAATCTCTTCTTCTTGCTTTGTATCATATTATTATTCACGTGGCACGGATTTAGGTGCTAAAAATATTATCCACGAATGGAGTTTATACACCTCATCTACTTTGAAATTACCGAAGCGAGTCCCAGTCGATTACCTTCATCTAATATAGAATTGTAGAAAAAGTGGTGACGTGCTGGCACGCATTAATTAAAAAGTAAAATACTCTTATAGCAATTGAAGATAAAATGAACTTTATTTACTGGGGCCGTAGTTACATTTACCTAGATGGTCTCTAGCGATTGTTCTTTCATGGTAGATGTTTTGGGGGGTTTAATGTTTTGAAACAGCTTAATACAGTAAGATAGTGATTGTAGCTAGTTTTGATCGTCATTAAGTTAGGCTTCAGAATGGTCGCCATGCCAGTGCCTCGGAAGAAAAATTAGTTCCCAACGTCCTATATGGTTGTGATTGGTGGAAGCCCATAAATAACATAGTCTAAAAGGGCCATGATATGCCTACCACTTAATTTTATGGTTCTTATTTCTCAATTTCTAATGTTAATGGGTGATGGGCTAGGATTACACTGGCGAGGATGTTACTGTAAAGAATTTATTTGCAGTACTCCTTGGTGACAAGAGCTTATTGAAAGGTGGAAGTGGAAAGGTTGTAGAGAGCAAACCCAACGACAGAATCTTTCTATACTACTCGGATCATGGAGGCCAAGGAGTGCTGGGTGAGTTAAAATATTTTCAAAAATCATAATTTGAAAAAGTAAATGGAACTGATATGAAATCCGTTGAATGTAGGGATGCCAAATATGCCTTTTCTCTATGCAAAGGATTTTATCGACGTTTTAAAGATGAAGCATGCATCTGGAAGCTACAAAGAAATGGTAAAGAGATGCTTAGCGTGTCGAAATTTTTTAAACTGAAGTAATCCATATGGTGGCATGTAAGAGCTTAATTATGTTTTACGCAGGTTCTATATGTAGAAGCATGTGAAAGTGGGAGTATTTTTGAAGGTCTGATGCCTAATGATTTAAACATTTATGTCACAACTGCATCCGGCCCTGATGAGGAGAGCTGGGGCACCTATTGTCCTGGTATGGAACCCGCACCACCTCCGGAGTACATAACTTGCTTAGGAGATTTGTTCAGTGTTGCCTGGTTGGAAGACAGGTATGTCGCTCTTGAAGATGGAAATAGTAGAGATTTGAATGGTTGTTATGAGTTCAGGACATTAATAAATCAAAATTTAGAGTTGAATGACTAAATTTGTCGAGTTAGAAGAGGGCTGAGTCTTGGATTTTCTGCAGTGAGACACACAACCTAAAGAAACAAACAATAGAGGACCAATATCAGAGGGTACGTAATTAGATTCTACAAAACTCTGAATTCTTCTTCACTTCTGAATTAATCTAGTAGGAGCATTTTTGTTATGAAGAGTGTTAAGTTTATTTTTTTAGGTTAAGGTTCGGACTTCCAATCACAACACCTATAGCATTGGATCACATGTTATGGTATATGGCAATGAAAGCATCAAGACAGAGCTGCTCTATCTGTACCAAGGTTTTGATCCGGCCACTGACAAACTCCCTCAAAACAAATTCGACCTTGATATCCGCATGGATGTAATTAACCAGAGAGACGCCAATCTTCTCTTCTTGTGGCAAAGGGTGAGTTCCGACCTTAACTATCAAATATCTTTGAATGAAGAATGTGCTATATATAGAAGTTTTTCTTGGATTAGAATCTTGCATTTTATTTTCCTGTGCTGCAGTACAAAAGATCAAAAGCTGATTCGGAAAAGAAAGAAATTCTCAAGCAGCTTAGGCAGACAATGCAGCATAGAGTTCACTTAGACCAGAGTATTGAACTGATTGGGATGCTTCTACTTGGAACAGAAAACGGTCCTCCTCTTCTCAATGCCGTAAGACCACGTCGTTTGCCGGTTGTTGATGACTGGGAATGCTTGAAATCGATGGTTCGCAATTCACATTGTCGATTGTTTCCCCCTTTGCTTGCTTGATTATTTTCTAATTTTTCAAAATTGGGCCTGCAGGTGGTGGTGTTTGAGACTCACTGCGGATCACTGACTCAATATGGCATGAAACATATGAGGGCTTTCGCCAATATATGCAATAATGGAATCTCGCTAACTGCCATGGAGGAAGCTTGTAGAAGTGCCTGCAGCAGCCATACCATACTGGACCAATGGAGCCCTACAATCAGAGGCTATAGTGCTTGATTTTGAAGCAAAAATGACCTACTTTAAGATGTGGTGTTCATGTACTCAACAGCAGTTTAATGTTATTAGCTTATAAAGCTCAATTTGGACCGATCCTCAGGCCCAAGTCCCAACTCCCCTTTAATCTGGACTGCCCAGATCTCCCTACGTTTCTAAACTTCTTACTTGTGAGTTGTGAATAGGTCATTTTCAGATATGTAGAAATGACATCTTAGCATCTATTGGGTACGTAATGAGATGGGCACGTGGACAATTCCTGGTCACTATTAGTGGTATATGTTTATGAGGATTTGATAGATGATCTTTTCTTTTTTGGTACTTACCTATATTTTGGTTCTTGTGTTCAAGTGTCCTACGGGGGTGGATTTTTTGAGAATGCCCACAAAAAAAGAGTAGCCTATTGGTTTCTAAAGTGGGGTGTTTAAGTCTTTCAGATTAAGACTTGGCATGGCACGTGTCATGGTTTCAAAAATTGGCCACTGCCTTTGTCCACTCTGCCTAATTCAGATTCCGATTGGCTTCCCCATCAAACTATTGATACCCAAGCCCTACTTGAAGAGTTAAGTCAGGAATCTACATATATCAAGGAAATTTTTTTGAGATGTTTCTCTTCATTCCTTAAATATTTTGGTAAATGATGTGAAATTTGGTTTCTGTTAGCCAAGACTTGGAAATTTTATAATAATAAAAATAAATTGAAAGCACTAGGCTGATGCCAGGTTGTCCCAATCCTAAAATTGGTTTCAAATGTAAGTTTTTATAAGTAATTATTAAGCTGAAAATTATGGCAAGTATCTTTAAGTTATGGTAAAATTTAATTTAAGCTAAGTTATATTTAAATGATTAATTTAAAAGTTATTATTTAATTCTTATTTTAAATATTAAAATTATTTAATAAAATTAATTTAAAATATATTTTTAATTAACAAAATAATATATTTGTCTTCCTAAATT
>VITMroTrayshed_v2.1.hap2.chr02:4269845-4277860
TACAATGCAAGTGATATGGACATGTATGTGACCGCAAATCTTTATTGTAAATAAAATACTAAAGTCTAAATACGTGATAACTCTAGAGCAAAAAAATAGAGATAAAGTCATTATGACTTTGTAATATTCTAGGTTGTCGTCATTTGTGATCAGCTCTAATGTGTTCAATTGTTTTTGGATTAAAAGAATTAATTATTTACTATAAATAAAATTAAATTAAAAAAACCTACTGTAAATAGATTAAAATAAAATATGGATAAAGATTTCCTAAAATAAACTTATTTAAATTATATAATAAGTATCGATTTTTAATTTAATTAATCAAAATTGAGTATTCATAATCCAACTTCAGGTATAGACCTTTAAGTGAAATAAGGGCATATAATTGAATAATCTTAGGGTAATCACAATGTATGGTCCAACAAGACCAACTTAAGTTTCACACCTCAAAGTTCATTTGTATCCTAACTTTTAATATTTTATTTCATTTAATTGCTTAATAGATGAATAAATATAAAATCAAAGTTTGGGTCTAATGTTTTTAGACTTTTACCACTCTATGTAGATTTGCCTTAGTATAGATAACAATGACAAAATCTCTGATAACTAAGGATCAAAATTACCGAAAATCTCTATTATCAAGGAATATGTGATTATACTATTTCTCAAGTCAAACTAACTTTAGAGGATATTTTAATCTCAACACCAGCACCTTGAACCTTTTATTCAATTCCATTATTAATTTGATTTCACTTATTGTTTCCTTTTGGATCTAACCTTAAGTTTTCATGTTTCACCCCAAAATGGCTTTTTAGCCTCTTATAAGCATATTCTCGCATACCCCAAAGAATTATTATTGATTTTAAAGAAATTAAAAGTAATAATATATTCAATAATAAAAAGAGAAAGAAAACAAATCAAGAAAAATCTTCAAGGTTTTCTTCTCCCTTCCTCATAATCATCAAGTCATCTCTAATTCTCCTAAAAAAAAAATCAAAAACTTCTTAGAAAACCTAAAACTCGAGTTTTTATAGTTTTCACAAAAGAAAACCTAACACATAGCATGTTCCTATTGACCACTTATTTTACAAATAATTACCTAAAAATAACTTTAAAAAAAAAATCATGATTTCCAGTCGTGTGGGGTCCACTTATGGTGGATAGAGTGCCTAAGATGCAATTTTTGAGGTAGATGAGGATCATAAATATCAAAGTGGTAGTATGTGATTTTGAAATTGGGTAATTTTGAAATGGATTTCAAATTCATAAAAATGACTAAAAATAAAATAAAATAAAATCATGATTTCCAATCGTGTGAGGTTCACTTAGGGCGAATAGAGTGCCTAAAATGCAATTCTCAATGTGAAAGAGGAGAAACATCAAAGTAGCAGTGTGTGATTTTGAAATTGGGTCATTTCGAAATGGATTTCAAATTCATAAGTTGATTTTCAAAATCATTTTGAAATGATCCTTTAATTTTATGCGGTTGTTTTCAAATGGTCATAACTTTTTCAATTCTTGCTTCGATTTATGCACTATTTGAAGCATTAGACTCCTACTCTTGAGCTTCAAAACCATATGTGGCTTGCTCCAGAAAGATCACAAGAAGTACTTCAAAAATTAGGTCAAAGTCAAGGTTATTGCTAGGTTTGAGTTCCAAATTTCATTTTAAGTTTGATTGTAGTTACTTCCAAACCTCTTTCCTCATGGTTACTTGTCCTCTATCTTACTTTATAATATTTATTATTAGTATTTCATACTCATGACTCACTCGTTTCAACCTTCCTTAGATTCTTCATGGTTCATAAGTCCCAAGTCTTTCAGTTATGCATGTTTAACATTTCCACTTCCTTGGTTGATAATAACTTTTACACTTATCATTTTCTTCATCTCTTTAACTTGGAATTAGACTCAAAATACTAGTTAGATCCATAAATAAGGCCTTAACATCAATTTAAGTTAAGTTTAATGATTTGAGCTTTTTATATTGTATAAATCATAGCATATATGTGTCATTGGAGTGCATATTTTGACTCAAATCAGCATACTTAATTAATTAACACTTGTAGGATACTCAAGGGAAAGAGGAAAGTAAATAAATAAATTTATTAATGAATATTAATTATGTCATATTTTTTAGGATTCTATCCCAACAAGTGCAACAATATCATTAAGATCAATTAAACAAACAATGGTAGTAATTTCTTTAAATCATTTAGAGATACTCTCAATTTATGAAGCAAGTTCTGAATGTGTATGGTTAATGCCAATGATTCAACATATTCAGAAATCATGTGAACTATCCTCTATTAAAGATAATGCTACCAAGTGACATGAAGATACTGCTACTTGTTTTGCACAAATTATAAGAAAATTTATAAAATGTGATAAAACTAAGTAGATTTCTACCAAATTATTCTATTACTCCGAGAGAATAGTGAAATCGATGTTTAGGATATCCGGTTTCATGATAATATAACATATTTATTCACAAAAGCTTTACTATTGACTACATTGAAATGTGAAAATTGAGAGATTTGTCGGTTAAAGCATTAAAGAAAACATAATCATGTCTATATAAGTGGGATAATATTGATATAGATATACTACATTATTTTTTCCTTTGTTTAGGTTTTGTTCTACTGAATTTTACTAACAAGGTTTGTGATAAGACAATTCTAATAGTCAAATCATTTAAATAATATTATACTTTTTTTTTTATTCAATATGGTTTTTCTTATTGGTTTTTTCCTAATAAGGTTTTAATAAAACATACTCTTATGATCATTTATTGAGGAGTGTTATAAGTAATAAAGTTTGTTACAGAAGTTTGTTAAGTTATGAGAACTTGTGAATGATCATCCCATCTTTGATATAAATGATTATCTCAAATGTCATTGTAAATGTCTTCATGACTTTTCATAAAATGGAGACCTATTAATTAAATTAGTATCCTATTCTAAGCATTGCAATTTATTTCTCCATTAATTTCTTCTTCTTCTTTTATTTTACAACAAAATTTAATATTTGAACCTTTCCACAAATAATAATTTTTTAAAATTCTAAAATGATTATTAACTTTTTTTTTTTTTTTGGAAATTAATCATTTTTCCAAATATTTATACCATTCCAAATTTAAATAATCAAAATTGATTTTTTTTCCAAAAGTTAATAATTTCTCAAACGAAAGTCAAAATTATTATTATTTTAAAATTAATTCCTAATTTTTTTTTATCATATTTCAATAACCATGTAAAAATCTCTGGTCACGATATTACTTTAAAAAGTATCATCAAGAACTATCAAGATTTTTTTCCGTCATGGTTTAGATTACAACTGTTGTCATGGGATTTTCTTCTGGTCATACTTTTTATGGTGACCATGGCTAATATTCTAAAGGATTTTTGTTTTTTTATTTAAATTTTTTTTTTAAAAAAATACACCTATGACAAAAAGTCATAAGATTTTCTTCCAGTCATGATTTCTAGGATAACCATGACCATAAGTCCACATAGTCATGATTTTACCACAAAAAGTGACCGAAAGCTATCATATTTAATAAATTAATTGCATTTGAGCGCTCGATATATGTGAAATGTTGGAAACCTTCATGGGTAGAGGAACCAAATTAAGCTTGCGTCTTGGTATTGATAGACAAGACAATAAGTTATAAAGGGATTTGCAGGTTCTAGATTTCAATCAAAGTGTTGTAGGCTGCAATGTCGGGAACGAAGAAATCGAGAAAACCCATTTGCCAGCTCTTGTGGTGCGAGTGTGTTCTGTATTAGGATTCAAACAATCTGATCTCCGATTTCCCATCTTCAAAATTCTCATCCTTTGTAATTGAATTTGACCTTTGTATTAACTCTTCCTCCAGGGAAAATGGCTTCAATAATTTTGCTTCTGAAAAAGGATAAAGATTTCACAGGGACCTCCAAAATTGAACTTGTCATCAACGCATATTTTGCAGTCAGTTATTCTCGATAGTCCAAACTTCAACACAAAAAGTCATCATCTGGGACCTCATGGTCATGGCCGGAAACAAATCTGTACGCTATTTCTCGCCGTTGCGGCACAGAAAATTTAATTTTTCAAGGTATAAAGGCAGCCTAAATAATGAACAAAATGACATAAAGCCAACGCCCGCTCGCTTCTGGTAGTGACACGAACTACCTGAGGACCCACAAATCTGAACCTTTATGCATGCGTGTCACACACCTGTTTTGCATGGCACCTTACACCGCTTCACCACTTCAACAGTCCCACTTTAAATCTCACGCTCTGCACGCCACCCCTTCCAAACACTTCACAGTCTCCATGGCTCTGCATCGATCTGTTTGCCTCCTGAACTCAGCGCTGCTGCTGCTGCTGTTTCTGTTACTTGCTGAAGGTACTGGGGGCGCTCGAGCTTTAAGGCTGAACCGGTGGGATCAGAAGATATGGATGCCAACTGATAAGGTTGAAGCGGAAGAGGATGGTGAAGAAAGGGGCACGAGGTGGGCGGTTCTCGTGGCCGGCTCATATGGATACGGAAATTACAGGCACCAGGTGGGCTTTTTCTTCTAGGGATTTTTACTTTCAATTCATGAACTGATTGCAAATTTGGAAATAATATTGGGAAAACTGAACAATTGGGTTTTGGGTGTTTGCAGGCTGATGTGTGCCATGCTTATCAGTTGCTGAAAAGAGGAGGGCTGAAGGATGAAAACATAGTGGTGTTTATGTACGACGATATCGCCACTCATGATTTCAATCCCAGGCCCGGCGTTATAATCAATCATCCGCAAGGTGATGATGTATATGCTGGTGTACCTAAGGTTTGTTCAATCATTTAATCTCTTCTTCTTGCTTTGTATCATATTATTATTCATGTGGCACGGATTTAGGTGCTGAAAATATTATCCACGAATGGAGTTTATACACCTCATCTACTTTGAAATTACCGAAGCGAGTCCTAGTCGATTACCTCCATCTAATATAGAATTATAGAAAAAGTGGTGATGCGCTGACACGCATTAATTAAAAAGTAAAATACTCTTATAGCAATTGAAGATAAAATGAACTTTATTCACTGGGGCCGTAGTTACATTTGCCTAGATGGTCTCTAGCGATTGTTCTTTTATGGTCGATGTTTTGGGGGGTTTAATGTTTTGAAACATCTTAATACAGTAAGATAGTGATTGTAGCTGGTTTTGATCGTCATTAAGTTAGGCTTCAGAATGGTCGCCATGCCAGTGCCTCGGAAGACAAATTAGTTGCCAATGTCCTATATGGTTGTGATTGGTGGAAGCCCATAAATACCATAGTCTAAAAGGGCCATGATATGCCTACCACTTAATTTTATGGTTCTTATTTCTCAATTTCTAATGTTAATGGGTGATGATGGGCTAGGATTACACTGGCGAGGATGTTACTGTACAGAATTTATTTGCAGTACTCCTTGGTGACAAGAGCTTATTGAAAGGTGGAAGTGGAAAGGTTGTAGAGAGCAAACCCCACGACAGAATCTTTCTATACTACTCGGATCATGGAGGCCAAGGAGTGCTGGGTGAGTTAAAATATTTTCAAAAATCATAATTTAAAAAAGTAAATGGAACTGATATGAAATCCGTTGAATGTAGGGATGCCAAATATGCCTTTTCTCTATGCAAAGGATTTTATCGACGTTTTAAAGATGAAGCATGCATCTGGAAGCTACAAAGAAATGGTAAAGAGATGCTTAGCGTGTCGAAATTTTTTAAACTGAAGTAATCCATATGGTGGCATGTAAGAGCTTAATTATGTTTTACGCAGGTTCTGTATGTAGAAGCATGTGAAAGTGGGAGTATTTTTGAAGGTCTGATGCCTGATGATTTAAACATTTATGTCACAACTGCATCTGGCCCGGATGAGGAGAGCTGGGGCACCTATTGTCCTGGTATGGAACCCGCACCACCTCCGGAGTACATAACTTGCTTAGGAGATTTGTTCAGTGTTGCCTGGTTGGAAGACAGGTATGTCGCTCTTGAAGATGGAAATAGTAGAGATTTGAATGGTTGTTATGAGTTCAGGACATTAATAAATCAAAATTTGGAGTTGAATGACTAAATTTGTCGAGTTAGAAGAGGGCTGAGTTTTGGATTTTCTGCAGTGAGACACACAACCTAAAGAAACAAACAATAGAGGACCAATATCAGAGGGTACGTAATTAGATTCTACAACACTCTGAATTCTTCTTCATTTGTGAATTAATCTAGTAGGAGCATTTTTGTTATGAAGAGTGTTAAGTTTATTTTTATAGGTCAAGGTTCGGACTTCTAATCACAACACCTATAGCATTGGATCACATGTTATGGTATATGGCAATGAAAGCATCAAGACAGAGCTGCTCTATCTGTACCAAGGTTTTGATCCGGCCACTGACAAACTCCCTCAAAACAAATTCGACCTTGATATCCGCATGGATGTAATTAACCAGAGAGACGCCGATCTTCTCTTCTTGTGGCAAAGGGTGAGTTCCAACCTTAACTATCAAATATCTTTCAATGAAGAATGTGCCATATATAGAAGTTTTTCTTGGATTTGAATCTTGCATTTTATTTTCCTGTGCTGCAGTACAAAAGATCAAAAGCTGATTCGGAAAAGAAAGAAATTCTCAAGCAGCTTACGCAGACAATGCAGCATAGAGTTCACTTAGACCAAAGTATTGAACTGATTGGGATGCTTCTACTTGGACCAGAAAACGGTCCTCCTCTTCTCAATGCCGTAAGACCACGTGGTTTGCCGGTTGTTGATGACTGGGAATGCTTGAAATCGATGGTACGCAATTCACATTGTCGATCGTTTCCCCCTTTGCTTTCTTGATTATTTTCTAATTTTTCAAAATTGGGCCTGCAGGTGGTGGTGTTTGAGACTCACTGCGGATCACTGACTCAATATGGCATGAAACATATGAGGGCTTTCGCCAATATATGCAATAATGGAATCTCACTAACTGCCATGGAGGAAGCTTGTAGAAGTGCCTGCAGCAGCCATGCCATTCTGGACCAATGGAGCCCTACAATCAGAGGTTATAGTGCTTGATTTTGTAGCAAAAATGACCTGCTTTAAGATGTGGTGTTCATGTACTCAACAGCAGTTTAATGTTATTAGCTTATAAAGCTCAATTTGGACCGATCCTCAGGCCCAAGTCCCAATTTACCTTTAACCTGGACTGCCCAGGTAGATCTCTCTACGTTTCTAAACTTATTACTTGTGAGTTGTGAATAGGTCATTTTGAGAGATGTTGAAATGACATCTTAGCATCTATTGGGTACGTAATGAGATGGGCACGTGGACAATTCCTGGTCACTATTAGTGGTACATGTTTATGAGGATTTGATAGATGATCTTTTCTTTTTTGGTACTACCTATTTTTTGGTTCTTGTGTTCAAGTGTCCAACGGGGGTGGATTTTTTGAGAATGCCCACAAAAAAAAGAGTAGCCTATTGTTTTCTAAAGTGGGGTGTTTCACTCTTTCAGATCAAGACTTGGCATATGTCATGGTTTCAAAATTTGGCCACTTCCTTTGTCCACTCTGCCTAATTCAGATTCCTATTGGCTTCCCCATCAAACTATTGATACCCAAGCCCTACTTGAAGAGGTAAGTCAGGAATCTACATATATCAAGGAAATTTTTTAGAGATGTTTCTCTTCATTCCTTAAATATTTTGGTAAATGATGTGAAATTTGGTTTCTGTTAGCCAAGACTTGGAAATTTTAGAATAATAAAAATAAATTGAAAGCACTAGGCTGATGCCAGGTTGTCCCAGTCCCAAAATTGGTTTCAAATGTAGGTTTTTATAAGTAATTATTAAGCTGAAAATTATGGCAAGTATCTTTAAGTTATGGTAAAATTTAATTTAAGTTAAATTATATTTAAATGATTAATTTAAAAGTTATTACTTAAATTTTATTTTAAGTATTAAAATTATTTAATAAAATTAATTTAAAATTTATTTTTAATTAACAAAATAATATATTTGCCCTCGTAAATTA

M. rotundifolia Trayshed 3' end of inversion
>VITMroTrayshed_v2.1.hap1.chr02:4506939-4507417 (reverse complement)
TTTTTTTTTTTTTTTGTGATTGGATTAGACTTGTTAATCAAGAGTTGCAACTGTGGCCATCTCCATTAGGGATTCCAATACCAAGTTGTCATCTTCCCATGCATCATGGTATGTCCCTGGGTAGGCTAAATAGTTTTTTAAGGTTGCATAAAGCATTTTCTTTCTCCACTCTTCAGTCATTGGAACCCCACACTCAGTAGTAAGCCAACCCTTATACTTGAACTGCAAAAAATGGCATCCCGAGATAATTTCAACATCAAACTTTAAAAGACAAACATTAGCAAAAATGACCACAATTTGATCACCCTCCTGACTGTACTTTACAATTATTGATTAATTTTTTAACATAACATTTGGCAGGAGTTTTCAACCGTAACAATATGGCTCACCAAATTTTACCAGATGGGCAACAATTTTACTTGTGGTGCTTCGACATGCCAGAAGTTTCTAGTGACAAATAAAAGGTTGAAACATTTTCC
>VITMroTrayshed_v2.1.hap2.chr02:4408648-4409128
TTTGTTTATTTTTGGGTGATTGGATTGGACTTGTTAATCAAGAGTTGCAACTGTGGCCATCTCCATGAGGGCTTCCAATACCAAGTCGTCATCTTCCCATGCATCACGGTATGTCCCTGGGTTGGCTAAAAAGTTCTTTAAGGTTGCAGTAAACATTTTCTTTCTCCACTCGTCAGTCACTGGAACCCCACACTCAGCAGCAAGCCAGCCATTGTACTCGAACTGCAAAAAATGGCATCCAGAGATAATTTCAACATCAAACTTTAAAAGACAAATGTTAGCAAAAACGACCACACTTTGATCACCCTCCTGACTGTACTTTACAATTATTGATTAATTTTTTAACATAACATTTGGCAGGAGCTTTCAACCGTAACTGTAGGGCTCATCAAATTTTACCAGATGGGCACCAATTTTATGAGTGTGGCGCTTCGGCATGCCAGAAGCTTCTAGTGACAAATAAAAGGCTGAAACATCTTCC

M. rotundifolia DVIT1750 5' end of inversion
>VITMroMaleDVIT1750_v1.0_haplotig000004F_009:574306-582364 (reverse complement)
TACAATGCAAGTGATATGGACATGTATGTGACCGCAAATCTTTATTATAAATAAAATACTAAAGCCTAAATGCGTGATAACTCTAGAGAAAAAAAAAATAGATAAAGTCATTATGACTTTGTAGTATTCTAGGTTGTCGTCATCTATGATAAGCTCTAATTTGTTCAATTGTTTTTGGATTAAAAGGATTAATTATCTACTATAGGTAAATAAAAAAATAAAAAAAAAAAATAAAAACCTAACGTGAATAGATCAAAATAAAATATGGATAAAGATTTCCTAAAATAAACTTATTTAAATTATACAATAAGTATCGATTTTTAATTTAATTAATCATAATTGAGTATTCACAATCCAACTTCAGGTATAAACCTTTAGGTGAAACAAGAGCATATAATTTAATAATCTTAGGGTAATCATAATGCATGGTCCAACAAGACCAACTTAAGTTTCACACCTCAAAGTTGATTTGTATCCTAACTTTTAATATTTTATTTCATTTAATTGCTTAATAGATGAATAAATATAAAATCTAAGTTTAAGTCTAATGTTTTTAAACTTTTACCACTCTGTGTAGATTTGCCTTAGTATAGATAACAATGACAAAATCTATGATAACTAAGGATCAAAATGATTGAAAATCCCTATTATCAAGGAATATGTGATTACACTATTTCTCAAGTCAAACTAACTTTAGAGGATATTTTAATCTTAACACCAACGTCTTTAACCTTTTATTCAATTCCATTATTAATCTGATTTCACTTATTGTTTCCTTTTGGATCTAACCTTAAGTTTTCATGTTTCACCCCCAAAATGACTTTTTAACCTTTTATAAGCATATTCTCACATGCATAAAAGAATAAGAAAGAATCATTATTGATTTTAAATAAATTATAAGTAATAATATATTCAATAATAAAAAGAGAAAAAAAAAACAAATCAGGAAAAATCTTCAGGGTATTCTTCTTCCTTCCTCATAATCATAAAGTCATCTCTGATTTTCTTTAAAAAAAAAATCAAGAACGCTTTAGAAAACATAAAACTTGAGTTTTTATAGTTTCCACAAAAGAAAACCTAACACATAGCACGTTCTTATTGACCACTTATTTTACAAATAATTACCTAAAAATGACTATAAAAAAAATCATAATTTCTAGTCATGTGGGGTCCACTTAGGGTGGATAGAGAGCCTAAGATGCAATTCTTGAGGTAGAGGAGGATCATAAATATCAAAGTGGCAATATGTGATTTTGAAATTGGGTCATTTCGAAATGGATTTCAAATTCATAAAAATGACTAAAAATAAATAATAAAATCATGATTTCCAATCGTATAGGGTTCACTTAAGGCGGATAGAGTGCTTAAAATGCAATTCTCGAGGTGAAAGAGGAGAAACATCAAAGTAGTAGTGTGTGATTTTGAAATTGGGTCATTTCGAAATGAATTTCAAATTCATAAGTTGATTTTCAAAATCATTTTGAAATGATCCTTCAATTTTGTGCAGTTGTTTTCAAATGGTTATAACTTCTTCATTTAAGTTTCGATTTATGCACTATTTGAAACATTAGACTCCTACTATTGAGCTTCAAAACCATATATGGCTTGCTCCATAAAGATCACGAGAAGTACTTCAAAAATCAGGTCAAAGTTAAGGTTGTTGCTAGGTTTGAGTTCCAAATTTCATTTTAATTTTGATTGTAGTTGCTTCTAAACCTCTTTCCTTATGGTTGTTTGTCATCTATCTTTCTTTATAATATTCATTACTAGTATTTCATACTCATGACTCACTCATTTCAACCTTTCTTAGACTCTTCATGGTTCATATGTCCCAAGTCTCTCAGTTATGCATGTTTAACATTTCCACTTCCTTGGTTGATAATAATTTTTACACTTATCATTTTCTTCATCTCTTTAACTTGAAATTAGACTTAAAATAGAAGTTAGATCCATAAATAAGGCCTTAACATCAATTTAAGTTAAGTTTGATGATTTGAGCTTTTTATATTGTATAAATCATAGCATATATGTGTCATTGGAGTGCATATTTTGACTCAAATCAGCATACTTAATTAATTAATACTTATAGGATACTCAAGGGAAAGAGGAAAGTAAATAAATAAATTTATTAATGAATCTCAATTATGTCATATTTTTTAGGGTTCTATCCCAACAAGTGCAACAATATCATTAAGATCAATTAAACAAACAATGGTGGTCATTTCTTTAAATCATTTAGAGATACTCTCAATTTATGAAGCAAATTTTGAATGTGTATGGTTAATGGCAATGATTCAGCATATTCAGAAATCATGTGGACTATCCTCTATTAAAGATAATGCTACCAAGTGTCATGAAGATAATGCTACTTGTTTTGCATAAATTAAAGGAATATTTTAAAAATGTGATAAAACTAAGTAGATTTCTACCAAATTCTTCTATAACTCCAAGAGAATGGTGAAATCGATGGTTAGGATGTCTGGTTTCATGATAATAAAGTAGATTTATTCACAAAAGCTTTACTATTGACTACATTGAAATGGTTAAGATACAACATTGAAACGTGAAAATTGAGAGATTTGTCGATTAAAGTGTTGAAGAAAGCATAATCATGTTTATATAAGAGAGATAATATTGGTATAGATATACTGTTTTCTTTTCTCCTTTGTTTAGGTTTTATTCCACTGGATTTTACTAACAAGGTTTGTGATAAGACAATTCTAATAGTCAAATCATTTAAATAATATTATATTCTTTTTTATTTATTAGGGTTTTTCCTATTGATTTTTTCCCAATAAGGTTTTAATAAGACATATTCTTATAATCATCTAATGAGGAGTATTATAAGTAATAAAGTTTGTTACAGAAATTTGTTAAGATATGAGAACTTGTAAATGATCATCCAATTTTTGATATAAATGATTATCTCAAATGTTGTTGTAAATATCTTTATGACTTTTCATAAAATGGGGACCTATTAATTAAATTAGTATCCTATTCTAAGCATTGCAATTTATTTCTAGATTGATTTCTTCTTATTCTTTTATTTTACAACAAAATTTAATTTTTGAACCTTTCCACAAATAATAATTTTTAAAATTCTTACTTCATTCTAAATTCTAAAATGATTATTATTATTTTTTTTGTGGAAATTAATCATTTTTCCAAATATTTATACCATTCCAAATTTAAATAATCAAAATTGATTTTTTTTTTCCAAAAGTTAATAATTTGTCAAACGAAAATCAAAATTATTATTATTTTAAAAGTAATTCCTAAATTTTTTTTTTATCATATTTCAATAACCATGTAAAAATCTCTGGTCACGATATTACTTTAAAAAGTATCATAAAGAACTATCAAGATTTTTTTCCGTCATGGTTTAGATTATAACTGTTGTCATGGATTTTCTTCTGGTCGCACTTTTTATGATGACCATGGCTAATATTCTAAAGGATTTTTGTTTTTTTATTTAAAATTAAAAAAAAAAAAAAACCCAAGACAAAAAGTCATAAGATTTCCTTCAAGTCATGGTTTCTATGGTATGACCGTAAGTCCACATAGTCATGATTTTACTACAAAAGTGACCGAAAGCTATCATATTTAATAAATTAATTGCATTTGGGCGCTCGATATATGTGAAATTTTGGAAACCTTCAAGGGTAGAGGAACCACATTAAGCTTGCGTCTTGGTATTGATAGACAAGACAGTAAGTTATAAAGGGATTTGCAGGTTAGGGATTTCAATTGAAGTGTTGTAGGCTGCAATGTCGGGAACGAAGAAATCGAGAAAACCCATTTGCCAGCTCTTGTGGTGCGAGTGTGTTCTGTATTAGGATTCAAACAATCTGATCTCCTATTTCCCATCTTCAAAATTCTCATCCTTTGTAATTGAATTTGACCTTTGTATTAACTCTTCTTCCAGGGAAAATGGCTTCAATAATTTTGCTTCTGAAAAAGAATAAAGATTTCACAGAGACCTCCAAAATTGAACTTGTCATCAACACATATTTTGCAGTCAGTTATTCTCGATAGTCCAAACTTCAACACAAAAAGTCATCATCTGGGACCTCATGGTCATGGCCAGAAACAAATCTGTAAAGTATTTCTAGCCGTTGCGGCACAGAAAATTTAATTTTTCAAGGTATAAAGGCAGCCTAAATAATGAACAAAATGACATAAAGCCAACGCCCCCTCGCTTATGGTAGTGACACGAACCACCTGAGGACCCACAAATCTGAACCCCTTTGCATGCGTGTCACGCACCTGTTTTGCATGGCACCTTACACCGCTTCATCACTTCACCAGTCCCACTTTAAATCTCACGCTCTACACGCCACCCCTTCCAAACACTTCACGCTCTCCATGGCTCTGCATCGATCTGTTTGCCTCCTGAACTCAGCGCTGCTGCTGCTGTTTCTGTTACTTGCTGAAGGTACTGGGGGCGCTCGAGCTTTAAGGCTGAGCCGGTGGGATCAGAAGATATGGATGCCAACTGATAAGGTTGAAGCGGAAGGGGATGGTGAAGAAAGGGGCACGAGCTGGGCGGTTCTCGTGGCCGGCTCATATGGATACGGAAATTACAGGCACCAGGTGGGCTTTTTCTTCTAGGGGTTTTTACTCTCAATTCATGAACTGATTGCAAATTTGGAAATAATATTGGGAAAACTGAACAATTGGGTTTTGGGTGTTTGCAGGCTGATGTGTGCCATGCTTATCAGTTGCTGAAAAGAGGAGGGCTGAAGGATGAGAACATAGTGGTGTTTATGTACGATGATATCGCCACTCATGATTTCAATCCCAGGCCCGGCGTAATAATCAATCATCCGCAAGGTGATGATGTATATGCTGGTGTACCTAAGGTTTGTTCAATCGTTTAATCTCTTCTTCTTGCTTTGTATCATATTATTATTCACGTGGCACGGATTTAGGTGCTAAAAATATTATCCACGAATGGAGTTTATACACCTCATCTACTTTGAAATTACCGAAGCGAGTCCCAGTCGATTACCTTCATCTAATATAGAATTGTAGAAAAAGTGGTGACGTGCTGGCACGCATTAATTAAAAAGTAAAATACTCTTATAGCAATTGAAGATAAAATGAACTTTATTTACTGGGGCCGTAGTTACATTTACCTAGATGGTCTCTAGCGATTGTTCTTTCATGGTAGATGTTTTGGGGGGTTTAATGTTTTGAAACAGCTTAATACAGTAAGATAGTGATTGTAGCTAGTTTTGATCGTCATTAAGTTAGGCTTCAGAATGGTCGCCATGCCAGTGCCTCGGAAGAAAAATTAGTTCCCAACGTCCTATATGGTTGTGATTGGTGGAAGCCCATAAATAACATAGTCTAAAAGGGCCATGATATGCCTACCACTTAATTTTATGGTTCTTATTTCTCAATTTCTAATGTTAATGGGTGATGGGCTAGGATTACACTGGCGAGGATGTTACTGTAAAGAATTTATTTGCAGTACTCCTTGGTGACAAGAGCTTATTGAAAGGTGGAAGTGGAAAGGTTGTAGAGAGCAAACCCAACGACAGAATCTTTCTATACTACTCGGATCATGGAGGCCAAGGAGTGCTGGGTGAGTTAAAATATTTTCAAAAATCATAATTTGAAAAAGTAAATGGAACTGATATGAAATCCGTTGAATGTAGGGATGCCAAATATGCCTTTTCTCTATGCAAAGGATTTTATCGACGTTTTAAAGATGAAGCATGCATCTGGAAGCTACAAAGAAATGGTAAAGAGATGCTTAGCGTGTCGAAATTTTTTAAACTGAAGTAATCCATATGGTGGCATGTAAGAGCTTAATTATGTTTTACGCAGGTTCTATATGTAGAAGCATGTGAAAGTGGGAGTATTTTTGAAGGTCTGATGCCTAATGATTTAAACATTTATGTCACAACTGCATCCGGCCCTGATGAGGAGAGCTGGGGCACCTATTGTCCTGGTATGGAACCCGCACCACCTCCGGAGTACATAACTTGCTTAGGAGATTTGTTCAGTGTTGCCTGGTTGGAAGACAGGTATGTCGCTCTTGAAGATGGAAATAGTAGAGATTTGAATGGTTGTTATGAGTTCAGGACATTAATAAATCAAAATTTAGAGTTGAATGACTAAATTTGTCGAGTTAGAAGAGGGCTGAGTCTTGGATTTTCTGCAGTGAGACACACAACCTAAAGAAACAAACAATAGAGGACCAATATCAGAGGGTACGTAATTAGATTCTACAAAACTCTGAATTCTTCTTCACTTCTGAATTAATCTAGTAGGAGCATTTTTGTTATGAAGAGTGTTAAGTTTATTTTTTTAGGTTAAGGTTCGGACTTCCAATCACAACACCTATAGCATTGGATCACATGTTATGGTATATGGCAATGAAAGCATCAAGACAGAGCTGCTCTATCTGTACCAAGGTTTTGATCCGGCCACTGACAAACTCCCTCAAAACAAATTCGACCTTGATATCCGCATGGATGTAATTAACCAGAGAGACGCCAATCTTCTCTTCTTGTGGCAAAGGGTGAGTTCCGACCTTAACTATCAAATATCTTTGAATGAAGAATGTGCTATATATAGAAGTTTTTCTTGGATTAGAATCTTGCATTTTATTTTCCTGTGCTGCAGTACAAAAGATCAAAAGCTGATTCGGAAAAGAAAGAAATTCTCAAGCAGCTTAGGCAGACAATGCAGCATAGAGTTCACTTAGACCAGAGTATTGAACTGATTGGGATGCTTCTACTTGGAACAGAAAACGGTCCTCCTCTTCTCAATGCCGTAAGACCACGTCGTTTGCCGGTTGTTGATGACTGGGAATGCTTGAAATCGATGGTTCGCAATTCACATTGTCGATTGTTTCCCCCTTTGCTTGCTTGATTATTTTCTAATTTTTCAAAATTGGGCCTGCAGGTGGTGGTGTTTGAGACTCACTGCGGATCACTGACTCAATATGGCATGAAACATATGAGGGCTTTCGCCAATATATGCAATAATGGAATCTCGCTAACTGCCATGGAGGAAGCTTGTAGAAGTGCCTGCAGCAGCCATACCATACTGGACCAATGGAGCCCTACAATCAGAGGCTATAGTGCTTGATTTTGAAGCAAAAATGACCTACTTTAAGATGTGGTGTTCATGTACTCAACAGCAGTTTAATGTTATTAGCTTATAAAGCTCAATTTGGACCGATCCTCAGGCCCAAGTCCCAACTCCCCTTTAATCTGGACTGCCCAGATCTCCCTACGTTTCTAAACTTCTTACTTGTGAGTTGTGAATAGGTCATTTTCAGATATGTAGAAATGACATCTTAGCATCTATTGGGTACGTAATGAGATGGGCACGTGGACAATTCCTGGTCACTATTAGTGGTATATGTTTATGAGGATTTGATAGATGATCTTTTCTTTTTTGGTACTTACCTATATTTTGGTTCTTGTGTTCAAGTGTCCTACGGGGGTGGATTTTTTGAGAATGCCCACAAAAAAAGAGTAGCCTATTGGTTTCTAAAGTGGGGTGTTTAAGTCTTTCAGATTAAGACTTGGCATGGCACGTGTCATGGTTTCAAAAATTGGCCACTGCCTTTGTCCACTCTGCCTAATTCAGATTCCGATTGGCTTCCCCATCAAACTATTGATACCCAAGCCCTACTTGAAGAGTTAAGTCAGGAATCTACATATATCAAGGAAATTTTTTTGAGATGTTTCTCTTCATTCCTTAAATATTTTGGTAAATGATGTGAAATTTGGTTTCTGTTAGCCAAGACTTGGAAATTTTATAATAATAAAAATAAATTGAAAGCACTAGGCTGATGCCAGGTTGTCCCAATCCTAAAATTGGTTTCAAATGTAAGTTTTTATAAGTAATTATTAAGCTGAAAATTATGGCAAGTATCTTTAAGTTATGGTAAAATTTAATTTAAGCTAAGTTATATTTAAATGATTAATTTAAAAGTTATTATTTAATTCTTATTTTAAATATTAAAATTATTTAATAAAATTAATTTAAAATATATTTTTAATTAACAAAATAATATATTTGTCTTCCTAAATTA
>VITMroMaleDVIT1750_v1.0_primary000004F:4318393-4326409 
TACAATGCAAGTGATATGGACATGTATGTGACCGCAAATCTTTATTGTAAATAAAATACTAAAGTCTAAATACGTGATAACTCTAGAGCAAAAAAAATAGAGATAAAGTCATTATGACTTTGTAATATTCTAGGTTGTCGTCATTTGTGATCAGCTCTAATGTGTTCAATTGTTTTTGGATTAAAAGAATTAATTATTTACTATAAATAAAATTAAATTAAAAAAACCTACTGTAAATAGATTAAAATAAAATATGGATAAAGATTTCCTAAAATAAACTTATTTAAATTATATAATAAGTATCGATTTTTAATTTAATTAATCAAAATTGAGTATTCATAATCCAACTTCAGGTATAGACCTTTAAGTGAAATAAGGGCATATAATTGAATAATCTTAGGGTAATCACAATGTATGGTCCAACAAGACCAACTTAAGTTTCACACCTCAAAGTTCATTTGTATCCTAACTTTTAATATTTTATTTCATTTAATTGCTTAATAGATGAATAAATATAAAATCAAAGTTTGGGTCTAATGTTTTTAGACTTTTACCACTCTATGTAGATTTGCCTTAGTATAGATAACAATGACAAAATCTCTGATAACTAAGGATCAAAATTACCGAAAATCTCTATTATCAAGGAATATGTGATTATACTATTTCTCAAGTCAAACTAACTTTAGAGGATATTTTAATCTCAACACCAGCACCTTGAACCTTTTATTCAATTCCATTATTAATTTGATTTCACTTATTGTTTCCTTTTGGATCTAACCTTAAGTTTTCATGTTTCACCCCAAAATGGCTTTTTAGCCTCTTATAAGCATATTCTCGCATACCCCAAAGAATTATTATTGATTTTAAAGAAATTAAAAGTAATAATATATTCAATAATAAAAAGAGAAAGAAAACAAATCAAGAAAAATCTTCAAGGTTTTCTTCTCCCTTCCTCATAATCATCAAGTCATCTCTAATTCTCCTAAAAAAAAAATCAAAAACTTCTTAGAAAACCTAAAACTCGAGTTTTTATAGTTTTCACAAAAGAAAACCTAACACATAGCATGTTCCTATTGACCACTTATTTTACAAATAATTACCTAAAAATAACTTTAAAAAAAAAATCATGATTTCCAGTCGTGTGGGGTCCACTTATGGTGGATAGAGTGCCTAAGATGCAATTTTTGAGGTAGATGAGGATCATAAATATCAAAGTGGTAGTATGTGATTTTGAAATTGGGTAATTTTGAAATGGATTTCAAATTCATAAAAATGACTAAAAATAAAATAAAATAAAATCATGATTTCCAATCGTGTGAGGTTCACTTAGGGCGAATAGAGTGCCTAAAATGCAATTCTCAATGTGAAAGAGGAGAAACATCAAAGTAGCAGTGTGTGATTTTGAAATTGGGTCATTTCGAAATGGATTTCAAATTCATAAGTTGATTTTCAAAATCATTTTGAAATGATCCTTTAATTTTATGCGGTTGTTTTCAAATGGTCATAACTTTTTCAATTCTTGCTTCGATTTATGCACTATTTGAAGCATTAGACTCCTACTCTTGAGCTTCAAAACCATATGTGGCTTGCTCCAGAAAGATCACAAGAAGTACTTCAAAAATTAGGTCAAAGTCAAGGTTATTGCTAGGTTTGAGTTCCAAATTTCATTTTAAGTTTGATTGTAGTTACTTCCAAACCTCTTTCCTCATGGTTACTTGTCCTCTATCTTACTTTATAATATTTATTATTAGTATTTCATACTCATGACTCACTCGTTTCAACCTTCCTTAGATTCTTCATGGTTCATAAGTCCCAAGTCTTTCAGTTATGCATGTTTAACATTTCCACTTCCTTGGTTGATAATAACTTTTACACTTATCATTTTCTTCATCTCTTTAACTTGGAATTAGACTCAAAATACTAGTTAGATCCATAAATAAGGCCTTAACATCAATTTAAGTTAAGTTTAATGATTTGAGCTTTTTATATTGTATAAATCATAGCATATATGTGTCATTGGAGTGCATATTTTGACTCAAATCAGCATACTTAATTAATTAACACTTGTAGGATACTCAAGGGAAAGAGGAAAGTAAATAAATAAATTTATTAATGAATATTAATTATGTCATATTTTTTAGGATTCTATCCCAACAAGTGCAACAATATCATTAAGATCAATTAAACAAACAATGGTAGTAATTTCTTTAAATCATTTAGAGATACTCTCAATTTATGAAGCAAGTTCTGAATGTGTATGGTTAATGCCAATGATTCAACATATTCAGAAATCATGTGAACTATCCTCTATTAAAGATAATGCTACCAAGTGACATGAAGATACTGCTACTTGTTTTGCACAAATTATAAGAAAATTTATAAAATGTGATAAAACTAAGTAGATTTCTACCAAATTATTCTATTACTCCGAGAGAATAGTGAAATCGATGTTTAGGATATCCGGTTTCATGATAATATAACATATTTATTCACAAAAGCTTTACTATTGACTACATTGAAATGTGAAAATTGAGAGATTTGTCGGTTAAAGCATTAAAGAAAACATAATCATGTCTATATAAGTGGGATAATATTGATATAGATATACTACATTATTTTTTCCTTTGTTTAGGTTTTGTTCTACTGAATTTTACTAACAAGGTTTGTGATAAGACAATTCTAATAGTCAAATCATTTAAATAATATTATACTTTTTTTTTTATTCAATATGGTTTTTCTTATTGGTTTTTTCCTAATAAGGTTTTAATAAAACATACTCTTATGATCATTTATTGAGGAGTGTTATAAGTAATAAAGTTTGTTACAGAAGTTTGTTAAGTTATGAGAACTTGTGAATGATCATCCCATCTTTGATATAAATGATTATCTCAAATGTCATTGTAAATGTCTTCATGACTTTTCATAAAATGGAGACCTATTAATTAAATTAGTATCCTATTCTAAGCATTGCAATTTATTTCTCCATTAATTTCTTCTTCTTCTTTTATTTTACAACAAAATTTAATATTTGAACCTTTCCACAAATAATAATTTTTTAAAATTCTAAAATGATTATTAACTTTTTTTTTTTTTTTGGAAATTAATCATTTTTCCAAATATTTATACCATTCCAAATTTAAATAATCAAAATTGATTTTTTTTCCAAAAGTTAATAATTTCTCAAACGAAAGTCAAAATTATTATTATTTTAAAATTAATTCCTAATTTTTTTTTATCATATTTCAATAACCATGTAAAAATCTCTGGTCACGATATTACTTTAAAAAGTATCATCAAGAACTATCAAGATTTTTTTCCGTCATGGTTTAGATTACAACTGTTGTCATGGGATTTTCTTCTGGTCATACTTTTTATGGTGACCATGGCTAATATTCTAAAGGATTTTTGTTTTTTTATTTAAATTTTTTTTTTAAAAAAATACACCTATGACAAAAAGTCATAAGATTTTCTTCCAGTCATGATTTCTAGGATAACCATGACCATAAGTCCACATAGTCATGATTTTACCACAAAAAGTGACCGAAAGCTATCATATTTAATAAATTAATTGCATTTGAGCGCTCGATATATGTGAAATGTTGGAAACCTTCATGGGTAGAGGAACCAAATTAAGCTTGCGTCTTGGTATTGATAGACAAGACAATAAGTTATAAAGGGATTTGCAGGTTCTAGATTTCAATCAAAGTGTTGTAGGCTGCAATGTCGGGAACGAAGAAATCGAGAAAACCCATTTGCCAGCTCTTGTGGTGCGAGTGTGTTCTGTATTAGGATTCAAACAATCTGATCTCCGATTTCCCATCTTCAAAATTCTCATCCTTTGTAATTGAATTTGACCTTTGTATTAACTCTTCCTCCAGGGAAAATGGCTTCAATAATTTTGCTTCTGAAAAAGGATAAAGATTTCACAGGGACCTCCAAAATTGAACTTGTCATCAACGCATATTTTGCAGTCAGTTATTCTCGATAGTCCAAACTTCAACACAAAAAGTCATCATCTGGGACCTCATGGTCATGGCCGGAAACAAATCTGTACGCTATTTCTCGCCGTTGCGGCACAGAAAATTTAATTTTTCAAGGTATAAAGGCAGCCTAAATAATGAACAAAATGACATAAAGCCAACGCCCGCTCGCTTCTGGTAGTGACACGAACTACCTGAGGACCCACAAATCTGAACCTTTATGCATGCGTGTCACACACCTGTTTTGCATGGCACCTTACACCGCTTCACCACTTCAACAGTCCCACTTTAAATCTCACGCTCTGCACGCCACCCCTTCCAAACACTTCACAGTCTCCATGGCTCTGCATCGATCTGTTTGCCTCCTGAACTCAGCGCTGCTGCTGCTGCTGTTTCTGTTACTTGCTGAAGGTACTGGGGGCGCTCGAGCTTTAAGGCTGAACCGGTGGGATCAGAAGATATGGATGCCAACTGATAAGGTTGAAGCGGAAGAGGATGGTGAAGAAAGGGGCACGAGGTGGGCGGTTCTCGTGGCCGGCTCATATGGATACGGAAATTACAGGCACCAGGTGGGCTTTTTCTTCTAGGGATTTTTACTTTCAATTCATGAACTGATTGCAAATTTGGAAATAATATTGGGAAAACTGAACAATTGGGTTTTGGGTGTTTGCAGGCTGATGTGTGCCATGCTTATCAGTTGCTGAAAAGAGGAGGGCTGAAGGATGAAAACATAGTGGTGTTTATGTACGACGATATCGCCACTCATGATTTCAATCCCAGGCCCGGCGTTATAATCAATCATCCGCAAGGTGATGATGTATATGCTGGTGTACCTAAGGTTTGTTCAATCATTTAATCTCTTCTTCTTGCTTTGTATCATATTATTATTCATGTGGCACGGATTTAGGTGCTGAAAATATTATCCACGAATGGAGTTTATACACCTCATCTACTTTGAAATTACCGAAGCGAGTCCTAGTCGATTACCTCCATCTAATATAGAATTATAGAAAAAGTGGTGATGCGCTGACACGCATTAATTAAAAAGTAAAATACTCTTATAGCAATTGAAGATAAAATGAACTTTATTCACTGGGGCCGTAGTTACATTTGCCTAGATGGTCTCTAGCGATTGTTCTTTTATGGTCGATGTTTTGGGGGGTTTAATGTTTTGAAACATCTTAATACAGTAAGATAGTGATTGTAGCTGGTTTTGATCGTCATTAAGTTAGGCTTCAGAATGGTCGCCATGCCAGTGCCTCGGAAGACAAATTAGTTGCCAATGTCCTATATGGTTGTGATTGGTGGAAGCCCATAAATACCATAGTCTAAAAGGGCCATGATATGCCTACCACTTAATTTTATGGTTCTTATTTCTCAATTTCTAATGTTAATGGGTGATGATGGGCTAGGATTACACTGGCGAGGATGTTACTGTACAGAATTTATTTGCAGTACTCCTTGGTGACAAGAGCTTATTGAAAGGTGGAAGTGGAAAGGTTGTAGAGAGCAAACCCCACGACAGAATCTTTCTATACTACTCGGATCATGGAGGCCAAGGAGTGCTGGGTGAGTTAAAATATTTTCAAAAATCATAATTTAAAAAAGTAAATGGAACTGATATGAAATCCGTTGAATGTAGGGATGCCAAATATGCCTTTTCTCTATGCAAAGGATTTTATCGACGTTTTAAAGATGAAGCATGCATCTGGAAGCTACAAAGAAATGGTAAAGAGATGCTTAGCGTGTCGAAATTTTTTAAACTGAAGTAATCCATATGGTGGCATGTAAGAGCTTAATTATGTTTTACGCAGGTTCTGTATGTAGAAGCATGTGAAAGTGGGAGTATTTTTGAAGGTCTGATGCCTGATGATTTAAACATTTATGTCACAACTGCATCTGGCCCGGATGAGGAGAGCTGGGGCACCTATTGTCCTGGTATGGAACCCGCACCACCTCCGGAGTACATAACTTGCTTAGGAGATTTGTTCAGTGTTGCCTGGTTGGAAGACAGGTATGTCGCTCTTGAAGATGGAAATAGTAGAGATTTGAATGGTTGTTATGAGTTCAGGACATTAATAAATCAAAATTTGGAGTTGAATGACTAAATTTGTCGAGTTAGAAGAGGGCTGAGTTTTGGATTTTCTGCAGTGAGACACACAACCTAAAGAAACAAACAATAGAGGACCAATATCAGAGGGTACGTAATTAGATTCTACAACACTCTGAATTCTTCTTCATTTGTGAATTAATCTAGTAGGAGCATTTTTGTTATGAAGAGTGTTAAGTTTATTTTTATAGGTCAAGGTTCGGACTTCTAATCACAACACCTATAGCATTGGATCACATGTTATGGTATATGGCAATGAAAGCATCAAGACAGAGCTGCTCTATCTGTACCAAGGTTTTGATCCGGCCACTGACAAACTCCCTCAAAACAAATTCGACCTTGATATCCGCATGGATGTAATTAACCAGAGAGACGCCGATCTTCTCTTCTTGTGGCAAAGGGTGAGTTCCAACCTTAACTATCAAATATCTTTCAATGAAGAATGTGCCATATATAGAAGTTTTTCTTGGATTTGAATCTTGCATTTTATTTTCCTGTGCTGCAGTACAAAAGATCAAAAGCTGATTCGGAAAAGAAAGAAATTCTCAAGCAGCTTACGCAGACAATGCAGCATAGAGTTCACTTAGACCAAAGTATTGAACTGATTGGGATGCTTCTACTTGGACCAGAAAACGGTCCTCCTCTTCTCAATGCCGTAAGACCACGTGGTTTGCCGGTTGTTGATGACTGGGAATGCTTGAAATCGATGGTACGCAATTCACATTGTCGATCGTTTCCCCCTTTGCTTTCTTGATTATTTTCTAATTTTTCAAAATTGGGCCTGCAGGTGGTGGTGTTTGAGACTCACTGCGGATCACTGACTCAATATGGCATGAAACATATGAGGGCTTTCGCCAATATATGCAATAATGGAATCTCACTAACTGCCATGGAGGAAGCTTGTAGAAGTGCCTGCAGCAGCCATGCCATTCTGGACCAATGGAGCCCTACAATCAGAGGTTATAGTGCTTGATTTTGTAGCAAAAATGACCTGCTTTAAGATGTGGTGTTCATGTACTCAACAGCAGTTTAATGTTATTAGCTTATAAAGCTCAATTTGGACCGATCCTCAGGCCCAAGTCCCAATTTACCTTTAACCTGGACTGCCCAGGTAGATCTCTCTACGTTTCTAAACTTATTACTTGTGAGTTGTGAATAGGTCATTTTGAGAGATGTTGAAATGACATCTTAGCATCTATTGGGTACGTAATGAGATGGGCACGTGGACAATTCCTGGTCACTATTAGTGGTACATGTTTATGAGGATTTGATAGATGATCTTTTCTTTTTTGGTACTACCTATTTTTTGGTTCTTGTGTTCAAGTGTCCAACGGGGGTGGATTTTTTGAGAATGCCCACAAAAAAAAGAGTAGCCTATTGTTTTCTAAAGTGGGGTGTTTCACTCTTTCAGATCAAGACTTGGCATATGTCATGGTTTCAAAATTTGGCCACTTCCTTTGTCCACTCTGCCTAATTCAGATTCCTATTGGCTTCCCCATCAAACTATTGATACCCAAGCCCTACTTGAAGAGGTAAGTCAGGAATCTACATATATCAAGGAAATTTTTTAGAGATGTTTCTCTTCATTCCTTAAATATTTTGGTAAATGATGTGAAATTTGGTTTCTGTTAGCCAAGACTTGGAAATTTTAGAATAATAAAAATAAATTGAAAGCACTAGGCTGATGCCAGGTTGTCCCAGTCCCAAAATTGGTTTCAAATGTAGGTTTTTATAAGTAATTATTAAGCTGAAAATTATGGCAAGTATCTTTAAGTTATGGTAAAATTTAATTTAAGTTAAATTATATTTAAATGATTAATTTAAAAGTTATTACTTAAATTTTATTTTAAGTATTAAAATTATTTAATAAAATTAATTTAAAATTTATTTTTAATTAACAAAATAATATATTTGCCCTCGTAAATTA

M. rotundifolia DVIT1750 3' end of inversion
>VITMroMaleDVIT1750_v1.0_haplotig000004F_009:373347-373984 (reverse complement)
TATAAAAAAGTATTAGGATTTTGTTTAAAGTATTATCTTCCAATACAGCAATGGATTTAACCAAGATGAGTAGGAAAATAAGCCAAGTGAAACTCATTTTTAGTCTCTCTCTATGTATATATATACACACTCCTTTTGATTTTTTTTTTTTTTTTTTTTTTTTTTTTTTTTTTTGTGATTGGATTAGACTTGTTAATCAAGAGTTGCAACTGTGGCCATCTCCATTAGGGATTCCAATACCAAGTTGTCATCTTCCCATGCATCATGGTATGTCCCTGGGTAGGCTAAATAGTTTTTTAAGGTTGCATAAAGCATTTTCTTTCTCCACTCTTCAGTCATTGGAACCCCACACTCAGTAGTAAGCCAACCCTTATACTTGAACTGCAAAAAATGGCATCCCGAGATAATTTCAACATCAAACTTTAAAAGACAAACATTAGCAAAAATGACCACAATTTGATCACCCTCCTGACTGTACTTTACAATTATTGATTAATTTTTTAACATAACATTTGGCAGGAGTTTTCAACCGTAACAATATGGCTCACCAAATTTTACCAGATGGGCAACAATTTTACTTGTGGTGCTTCGACATGCCAGAAGTTTCTAGTGACAAATAAAAGGTTGAAACATTTTCC
>VITMroMaleDVIT1750_v1.0_primary000004F:4454155-4454777
TATATAAATGTATTAGGATTTTGTTTAAAGTATTATCTTCCGATACAGCAATGGATTTAACCAAGATGAGTAGGAAAATAAGCCAAGTGAACCACATTTTTAGTCTCTCTCTATGTATATAATACATACACACTCCTTTTGATTTGTTTATTTTTGGGTGATTGGATTGGACTTGTTAATCAAGAGTTGCAACTGTGGCCATCTCCATCAGGGCTTCCAATACCAAGTCGTCATCTTCCCATGCATCACGGTATGTCCCTGGGTTGGCTAAAAAGTTCTTTAAGGTTGCAGTAAACATTTTCTTTCTCCACTCTTCAGTCACTGGAACCCCACACTCAGCAGCAAGCCAGCCATTGTACTCGAACTGCAAAAAATGGCATCCAGAGATAATTTCAACATCAAACTTTAAAAGACAAATGTTAGCAAAAACGACCACACTTTGATCATCCTCCTGACTGTACTTTACAATTATTGATTAATTTTTTAACATAACATTTGGCAGGAGCTTTCAACCGTAACTGTAGGGCTCATCAAATTTTACCAGATGGGCACCAATTTTATGAGTGTGGCGCTTCGGCATGCCAGAAGCTTCTAGTGACAAATAAAAGGCTGAAACATCTTCC
