# Supplementary material for: Evolutionary conservation of the grape sex-determining region in angiosperms and emergence of dioecy in Vitaceae
Source: Nat Commun. 2025 Jul 1;16:6047. doi: 10.1038/s41467-025-61387-9 (PMC12215612; doi:10.1038/s41467-025-61387-9)
Supplement: Supplementary file 14 — Supplementary Data 11 [file 41467_2025_61387_MOESM14_ESM.xlsx]

## Sheet: Sheet1
Supplementary Data 11: Summary statistics of the RNA sequencing of ovaries and stamens from muscadine flowers.
Sample	Raw PE 80bp reads	Sub-sampled PE 80bp reads	High-quality PE reads	%	Mapped reads	%
Fry Ovaries rep1	24832595		24737679	99.6178	1.69611e+07	68.5639
Fry Ovaries rep2	23156166		23063892	99.6015	1.56333e+07	67.7827
Fry Ovaries rep3	36126117	25000000	24807878	99.2315	1.63022e+07	65.7137
Fry Stamens rep1	27105200	25000000	24838419	99.3537	1.64662e+07	66.2932
Fry Stamens rep2	33053440	25000000	24849534	99.3981	1.61281e+07	64.9029
Fry Stamens rep3	45235025	25000000	24835742	99.343	1.62129e+07	65.2806
DVIT1750 Ovaries rep1	26398099	25000000	24894649	99.5786	1.50551e+07	60.4753
DVIT1750 Ovaries rep2	17530323		17442253	99.4976	1.07622e+07	61.7016
DVIT1750 Ovaries rep3	64427125	25000000	24545674	98.1827	2.17192e+06	8.84846
DVIT1750 Stamens rep1	18770371		18687581	99.5589	1.13634e+07	60.8073
DVIT1750 Stamens rep2	12463527		12380331	99.3325	7.44755e+06	60.1563
DVIT1750 Stamens rep3	21585572		21483666	99.5279	1.13281e+07	52.7289
Trayshed Ovaries rep1	22779679		22687822	99.5968	1.41832e+07	62.5144
Trayshed Ovaries rep2	21198421		21119006	99.6254	1.288e+07	60.9877
Trayshed Ovaries rep3	25339708	25000000	24898753	99.595	1.58418e+07	63.6248
Trayshed Stamens rep1	12186892		12134702	99.5718	6.91412e+06	56.9781
Trayshed Stamens rep2	37743092	25000000	24845676	99.3827	1.37743e+07	55.4395
