# Supplementary material for: Evolutionary conservation of the grape sex-determining region in angiosperms and emergence of dioecy in Vitaceae
Source: Nat Commun. 2025 Jul 1;16:6047. doi: 10.1038/s41467-025-61387-9 (PMC12215612; doi:10.1038/s41467-025-61387-9)
Supplement: Supplementary file 16 — Source Data [file 41467_2025_61387_MOESM16_ESM.zip]

Archive with 3 entries (3 files):
- Supplementary Fig. 9
- Source data.xlsx
- Supplementary Fig. 5
